# Supplementary material for: N′-Benzyl­idene-2-chloro-N-(4-chloro­phen­yl)acetohydrazide
Source: Acta Crystallogr Sect E Struct Rep Online. 2013 Dec 11;70(Pt 1):o31. doi: 10.1107/S1600536813032790 (PMC3914076; doi:10.1107/S1600536813032790)
Supplement: Supplementary file 1 [file e-70-00o31-sup1.cif]

##############################################################################
#                                                                            #
# This CIF contains the data in a paper accepted for publication in          #
# Acta Crystallographica Section E. It conforms to the requirements of       #
# Notes for Authors for Acta Crystallographica Section E, and has been       #
# peer reviewed under the auspices of the IUCr Commission on Journals.       #
#                                                                            #
# Full details of the Crystallographic Information File format               #
# are given in the paper "The Crystallographic Information File (CIF):       #
# a New Standard Archive File for Crystallography" by S. R. Hall, F. H.      #
# Allen and I. D. Brown [Acta Cryst. (1991), A47, 655-685].                  #
#                                                                            #
# The current version of the core CIF dictionary is obtainable from          #
# ftp://ftp.iucr.org/pub/cif_core.dic.                                       #
#                                                                            #
# Software is freely available for graphical display of the structure(s)     #
# in this CIF. For information consult the CIF software page                 #
# http://www.iucr.org/resources/cif/software.                                #
#                                                                            #
# This file may be used for bona fide research purposes within the           #
# scientific community so long as proper attribution is given to the journal # 
# article from which it was obtained.                                        #
#                                                                            #
##############################################################################
data_global
_audit_creation_method     'PLATON <TABLE ACC> option'
_journal_date_recd_electronic     2013-12-02
_journal_date_accepted     2013-12-03
_journal_name_full     'Acta Crystallographica, Section E'
_journal_year     2014
_journal_volume     70
_journal_issue      1
_journal_page_first     o31
_journal_page_last     o31
_journal_paper_category     QO
_journal_paper_doi     10.1107/S1600536813032790
_journal_coeditor_code     HB7168
_publ_contact_author_name     'Dr D. Revannasiddaiah'
_publ_contact_author_address
;
Department of Studies in Physics,
University of Mysore,
Manasagangotri,
Mysore 570 006,
India
;
_publ_contact_author_email     'dr@physics.uni-mysore.ac.in'
_publ_contact_author_fax     ?
_publ_contact_author_phone     '+91-98865 76762'
_publ_section_title
;
<i>N</i>'-Benzylidene-2-chloro-<i>N</i>-(4-chlorophenyl)acetohydrazide
;
loop_
    _publ_author_name
    _publ_author_address
    'Vinutha, N.'
;
Department of Studies in Physics,
University of Mysore,
Manasagangotri,
Mysore 570 006,
India
;
    'Madan Kumar, S.'
;
Department of Studies in Physics,
University of Mysore,
Manasagangotri,
Mysore 570 006,
India
;
    'Shyma, P. C.'
;
Department of Studies in Chemistry,
Mangalore University,
Mangalagangotri,
Mangalore 574 199,
India
;
    'Kalluraya, B.'
;
Department of Studies in Chemistry,
Mangalore University,
Mangalagangotri,
Mangalore 574 199,
India
;
    'Lokanath, N. K.'
;
Department of Studies in Physics,
University of Mysore,
Manasagangotri,
Mysore 570 006,
India
;
    'Revannasiddaiah, D.'
;
Department of Studies in Physics,
University of Mysore,
Manasagangotri,
Mysore 570 006,
India
;
data_I
_database_code_depnum_ccdc_archive 'CCDC 974925'
_chemical_name_systematic
;
<i>N</i>'-Benzylidene-2-chloro-<i>N</i>-(4-chlorophenyl)acetohydrazide
;
_chemical_formula_moiety     'C15 H12 Cl2 N2 O'
_chemical_formula_sum     'C15 H12 Cl2 N2 O'
_chemical_formula_iupac     'C15 H12 Cl2 N2 O'
_chemical_formula_weight     307.17
_symmetry_cell_setting     monoclinic
_symmetry_space_group_name_H-M     'P 21/c'
_symmetry_space_group_name_Hall     '-P 2ybc'
loop_
    _symmetry_equiv_pos_site_id
    _symmetry_equiv_pos_as_xyz
    1 x,y,z
    2 -x,1/2+y,1/2-z
    3 -x,-y,-z
    4 x,1/2-y,1/2+z
_cell_length_a     5.8548(5)
_cell_length_b     8.8892(7)
_cell_length_c     28.273(2)
_cell_angle_alpha     90
_cell_angle_beta     93.574(4)
_cell_angle_gamma     90
_cell_volume     1468.6(2)
_cell_formula_units_Z     4
_cell_measurement_reflns_used     2424
_cell_measurement_theta_min     3.1
_cell_measurement_theta_max     64.9
_cell_measurement_temperature     296
_cell_special_details
;
;
_exptl_crystal_description     'block'
_exptl_crystal_colour     'brown'
_exptl_crystal_size_max     0.240
_exptl_crystal_size_mid     0.230
_exptl_crystal_size_min     0.230
_exptl_crystal_size_rad     ?
_exptl_crystal_density_diffrn     1.389
_exptl_crystal_density_meas     ?
_exptl_crystal_density_method     'Not Measured'
_exptl_crystal_F_000     632
_exptl_absorpt_coefficient_mu     3.946
_exptl_absorpt_correction_type     multi-scan
_exptl_absorpt_process_details     '(SADABS; Bruker, 2013)'
_exptl_absorpt_correction_T_min     0.451
_exptl_absorpt_correction_T_max     0.464
_exptl_special_details
;
;
_diffrn_ambient_temperature     296
_diffrn_radiation_type     'CuK\a'
_diffrn_radiation_wavelength     1.54178
_diffrn_radiation_source     'Bruker MicroStar microfocus rotating anode'
_diffrn_radiation_monochromator     'Helios multilayer optics'
_diffrn_measurement_device_type     'Bruker X8 Proteum'
_diffrn_measurement_method     '\f and \w scans'
_diffrn_detector_area_resol_mean     10.7
_diffrn_reflns_number     10066
_diffrn_reflns_av_R_equivalents     0.0605
_diffrn_reflns_av_sigmaI/netI     0.0558
_diffrn_reflns_theta_min     3.13
_diffrn_reflns_theta_max     64.92
_diffrn_reflns_theta_full     64.92
_diffrn_measured_fraction_theta_max     0.970
_diffrn_measured_fraction_theta_full     0.970
_diffrn_reflns_limit_h_min     -3
_diffrn_reflns_limit_h_max     6
_diffrn_reflns_limit_k_min     -10
_diffrn_reflns_limit_k_max     10
_diffrn_reflns_limit_l_min     -32
_diffrn_reflns_limit_l_max     32
_diffrn_reflns_reduction_process
;
;
_refine_special_details
;
Refinement on <i>F</i>^2^ for ALL reflections except those flagged by the user
for potential systematic errors. Weighted <i>R</i>-factors <i>wR</i> and all
goodnesses of fit <i>S</i> are based on <i>F</i>^2^, conventional
<i>R</i>-factors <i>R</i> are based on <i>F</i>, with <i>F</i> set to zero for
negative <i>F</i>^2^. The observed criterion of <i>F</i>^2^ > \s(<i>F</i>^2^)
is used only for calculating -<i>R</i>-factor-obs <i>etc</i>. and is not
relevant to the choice of reflections for refinement. <i>R</i>-factors based
on <i>F</i>^2^ are statistically about twice as large as those based on
<i>F</i>, and <i>R</i>-factors based on ALL data will be even larger.
;
_reflns_number_total     2424
_reflns_number_gt     2059
_reflns_threshold_expression     I>2\s(I)
_refine_ls_structure_factor_coef     Fsqd
_refine_ls_matrix_type     full
_refine_ls_R_factor_all     0.0609
_refine_ls_R_factor_gt     0.0533
_refine_ls_wR_factor_gt     0.1386
_refine_ls_wR_factor_ref     0.1454
_refine_ls_goodness_of_fit_ref     1.042
_refine_ls_restrained_S_all     1.042
_refine_ls_number_reflns     2424
_refine_ls_number_parameters     182
_refine_ls_number_restraints     0
_refine_ls_number_constraints     ?
_refine_ls_hydrogen_treatment     constr
_refine_ls_weighting_scheme     calc
_refine_ls_weighting_details
         'calc w=1/[\s^2^(Fo^2^)+(0.0867P)^2^+0.4858P] where P=(Fo^2^+2Fc^2^)/3'
_atom_sites_solution_hydrogens     geom
_atom_sites_solution_primary     direct
_atom_sites_solution_secondary     difmap
_refine_ls_shift/su_max     0.000
_refine_ls_shift/su_mean     0.000
_refine_diff_density_max     0.462
_refine_diff_density_min     -0.454
_refine_ls_extinction_method     'SHELXL97 (Sheldrick, 2008)'
_refine_ls_extinction_coef     0.0091(10)
_refine_ls_extinction_expression
                                  'FC^*^=KFC[1+0.001XFC^2^\L^3^/SIN(2\Q)]^-1/4^'
loop_
    _atom_type_symbol
    _atom_type_description
    _atom_type_scat_dispersion_real
    _atom_type_scat_dispersion_imag
    _atom_type_scat_source
    O O 0.0492 0.0322 'International Tables Vol C Tables 4.2.6.8 and 6.1.1.4'
    N N 0.0311 0.0180 'International Tables Vol C Tables 4.2.6.8 and 6.1.1.4'
    Cl Cl 0.3639 0.7018 'International Tables Vol C Tables 4.2.6.8 and 6.1.1.4'
    H H 0.0000 0.0000 'International Tables Vol C Tables 4.2.6.8 and 6.1.1.4'
    C C 0.0181 0.0091 'International Tables Vol C Tables 4.2.6.8 and 6.1.1.4'
_computing_data_collection     'APEX2 (Bruker, 2013)'
_computing_cell_refinement     'SAINT (Bruker, 2013)'
_computing_data_reduction     'SAINT (Bruker, 2013)'
_computing_structure_solution     'SHELXS97 (Sheldrick, 2008)'
_computing_structure_refinement     'SHELXL97 (Sheldrick, 2008)'
_computing_molecular_graphics     'Mercury (Macrae <i>et al.</i>, 2008)'
_computing_publication_material     'PLATON (Spek, 2009)'
loop_
    _atom_site_type_symbol
    _atom_site_label
    _atom_site_fract_x
    _atom_site_fract_y
    _atom_site_fract_z
    _atom_site_U_iso_or_equiv
    _atom_site_thermal_displace_type
    _atom_site_calc_flag
    _atom_site_refinement_flags
    _atom_site_occupancy
    Cl Cl1 0.88967(18) 1.37204(11) 0.24673(3) 0.0826(4) Uani . . 1.000
    Cl Cl2 0.20082(12) 0.83970(9) -0.00451(2) 0.0605(3) Uani . . 1.000
    O O1 0.3525(3) 1.0325(2) 0.07342(7) 0.0507(6) Uani . . 1.000
    N N1 0.6637(3) 0.9050(2) 0.10193(7) 0.0379(6) Uani . . 1.000
    N N2 0.8010(3) 0.7816(2) 0.09360(7) 0.0374(6) Uani . . 1.000
    C C1 0.8254(5) 1.2311(3) 0.20500(9) 0.0492(9) Uani . . 1.000
    C C2 0.9644(5) 1.2137(3) 0.16799(9) 0.0474(8) Uani . . 1.000
    C C3 0.9104(4) 1.1056(3) 0.13393(9) 0.0428(8) Uani . . 1.000
    C C4 0.7207(4) 1.0156(3) 0.13769(8) 0.0365(7) Uani . . 1.000
    C C5 0.5846(5) 1.0340(3) 0.17556(9) 0.0483(8) Uani . . 1.000
    C C6 0.6354(5) 1.1429(3) 0.20918(10) 0.0563(10) Uani . . 1.000
    C C7 0.4802(4) 0.9266(3) 0.06984(8) 0.0372(7) Uani . . 1.000
    C C8 0.4559(4) 0.8111(3) 0.03078(9) 0.0433(8) Uani . . 1.000
    C C9 0.9704(4) 0.7535(3) 0.12257(8) 0.0419(8) Uani . . 1.000
    C C10 1.1217(4) 0.6259(3) 0.11428(9) 0.0394(7) Uani . . 1.000
    C C11 1.0788(5) 0.5252(3) 0.07751(9) 0.0472(8) Uani . . 1.000
    C C12 1.2319(5) 0.4110(3) 0.07002(12) 0.0588(10) Uani . . 1.000
    C C13 1.4303(5) 0.3975(3) 0.09870(13) 0.0617(10) Uani . . 1.000
    C C14 1.4735(5) 0.4958(3) 0.13506(12) 0.0611(10) Uani . . 1.000
    C C15 1.3196(5) 0.6093(3) 0.14347(10) 0.0501(9) Uani . . 1.000
    H H2 1.09330 1.27390 0.16590 0.0570 Uiso calc R 1.000
    H H3 1.00200 1.09370 0.10850 0.0510 Uiso calc R 1.000
    H H5 0.45790 0.97230 0.17830 0.0580 Uiso calc R 1.000
    H H6 0.54240 1.15640 0.23430 0.0680 Uiso calc R 1.000
    H H8A 0.45510 0.71110 0.04450 0.0520 Uiso calc R 1.000
    H H8B 0.58570 0.81810 0.01120 0.0520 Uiso calc R 1.000
    H H9 0.99860 0.81410 0.14910 0.0500 Uiso calc R 1.000
    H H11 0.94640 0.53450 0.05780 0.0570 Uiso calc R 1.000
    H H12 1.20130 0.34280 0.04550 0.0710 Uiso calc R 1.000
    H H13 1.53430 0.32140 0.09320 0.0740 Uiso calc R 1.000
    H H14 1.60730 0.48650 0.15440 0.0730 Uiso calc R 1.000
    H H15 1.34880 0.67480 0.16880 0.0600 Uiso calc R 1.000
loop_
    _atom_site_aniso_label
    _atom_site_aniso_U_11
    _atom_site_aniso_U_22
    _atom_site_aniso_U_33
    _atom_site_aniso_U_12
    _atom_site_aniso_U_13
    _atom_site_aniso_U_23
    Cl1 0.1113(8) 0.0867(6) 0.0492(5) -0.0170(5) 0.0013(4) -0.0269(4)
    Cl2 0.0502(5) 0.0824(6) 0.0476(4) -0.0035(3) -0.0079(3) 0.0018(3)
    O1 0.0393(10) 0.0575(11) 0.0555(11) 0.0166(9) 0.0053(8) -0.0058(8)
    N1 0.0360(11) 0.0419(11) 0.0361(10) 0.0096(9) 0.0041(8) -0.0049(8)
    N2 0.0371(11) 0.0385(10) 0.0374(10) 0.0085(9) 0.0078(8) -0.0007(8)
    C1 0.0585(17) 0.0553(15) 0.0333(12) 0.0032(13) -0.0010(11) -0.0035(11)
    C2 0.0422(15) 0.0547(15) 0.0451(14) -0.0037(12) 0.0022(11) -0.0007(11)
    C3 0.0374(14) 0.0517(14) 0.0406(13) 0.0050(11) 0.0124(10) -0.0020(10)
    C4 0.0366(13) 0.0412(12) 0.0320(11) 0.0071(10) 0.0049(9) -0.0017(9)
    C5 0.0489(15) 0.0581(16) 0.0395(13) -0.0045(12) 0.0150(11) -0.0031(11)
    C6 0.0636(19) 0.0707(18) 0.0363(13) -0.0025(15) 0.0164(12) -0.0100(12)
    C7 0.0316(13) 0.0444(13) 0.0366(12) 0.0043(11) 0.0109(9) 0.0023(10)
    C8 0.0421(14) 0.0516(14) 0.0366(12) 0.0030(11) 0.0061(10) -0.0022(10)
    C9 0.0455(14) 0.0452(13) 0.0352(12) 0.0088(11) 0.0033(10) -0.0027(10)
    C10 0.0369(13) 0.0397(12) 0.0420(13) 0.0076(10) 0.0060(10) 0.0035(10)
    C11 0.0434(15) 0.0474(14) 0.0510(15) 0.0059(12) 0.0035(11) -0.0056(11)
    C12 0.0563(18) 0.0488(15) 0.0724(19) 0.0063(13) 0.0139(15) -0.0121(13)
    C13 0.0497(18) 0.0458(15) 0.091(2) 0.0124(13) 0.0147(16) 0.0043(15)
    C14 0.0450(16) 0.0559(16) 0.081(2) 0.0102(14) -0.0062(14) 0.0127(15)
    C15 0.0516(17) 0.0460(14) 0.0519(15) 0.0089(12) -0.0042(12) 0.0031(11)
_geom_special_details
;
Bond distances, angles <i>etc</i>. have been calculated using the rounded
fractional coordinates. All su's are estimated from the variances of the
(full) variance-covariance matrix. The cell e.s.d.'s are taken into account in
the estimation of distances, angles and torsion angles
;
loop_
    _geom_bond_atom_site_label_1
    _geom_bond_atom_site_label_2
    _geom_bond_site_symmetry_1
    _geom_bond_site_symmetry_2
    _geom_bond_distance
    _geom_bond_publ_flag
    Cl1 C1 . . 1.746(3) no
    Cl2 C8 . . 1.762(3) no
    O1 C7 . . 1.210(3) no
    N1 N2 . . 1.389(3) no
    N1 C4 . . 1.435(3) no
    N1 C7 . . 1.376(3) no
    N2 C9 . . 1.271(3) no
    C1 C2 . . 1.374(4) no
    C1 C6 . . 1.372(4) no
    C2 C3 . . 1.383(4) no
    C3 C4 . . 1.378(3) no
    C4 C5 . . 1.384(4) no
    C5 C6 . . 1.376(4) no
    C7 C8 . . 1.508(4) no
    C9 C10 . . 1.467(4) no
    C10 C11 . . 1.383(4) no
    C10 C15 . . 1.388(4) no
    C11 C12 . . 1.379(4) no
    C12 C13 . . 1.380(4) no
    C13 C14 . . 1.361(5) no
    C14 C15 . . 1.383(4) no
    C2 H2 . . 0.9300 no
    C3 H3 . . 0.9300 no
    C5 H5 . . 0.9300 no
    C6 H6 . . 0.9300 no
    C8 H8A . . 0.9700 no
    C8 H8B . . 0.9700 no
    C9 H9 . . 0.9300 no
    C11 H11 . . 0.9300 no
    C12 H12 . . 0.9300 no
    C13 H13 . . 0.9300 no
    C14 H14 . . 0.9300 no
    C15 H15 . . 0.9300 no
loop_
    _geom_angle_atom_site_label_1
    _geom_angle_atom_site_label_2
    _geom_angle_atom_site_label_3
    _geom_angle_site_symmetry_1
    _geom_angle_site_symmetry_2
    _geom_angle_site_symmetry_3
    _geom_angle
    _geom_angle_publ_flag
    N2 N1 C4 . . . 123.31(18) no
    N2 N1 C7 . . . 115.78(19) no
    C4 N1 C7 . . . 120.46(19) no
    N1 N2 C9 . . . 118.9(2) no
    Cl1 C1 C2 . . . 118.9(2) no
    Cl1 C1 C6 . . . 119.6(2) no
    C2 C1 C6 . . . 121.6(3) no
    C1 C2 C3 . . . 119.2(3) no
    C2 C3 C4 . . . 120.0(2) no
    N1 C4 C3 . . . 119.8(2) no
    N1 C4 C5 . . . 120.4(2) no
    C3 C4 C5 . . . 119.8(2) no
    C4 C5 C6 . . . 120.5(3) no
    C1 C6 C5 . . . 118.9(3) no
    O1 C7 N1 . . . 121.0(2) no
    O1 C7 C8 . . . 124.1(2) no
    N1 C7 C8 . . . 115.0(2) no
    Cl2 C8 C7 . . . 110.76(17) no
    N2 C9 C10 . . . 120.2(2) no
    C9 C10 C11 . . . 122.5(2) no
    C9 C10 C15 . . . 118.5(2) no
    C11 C10 C15 . . . 118.9(2) no
    C10 C11 C12 . . . 120.2(3) no
    C11 C12 C13 . . . 120.3(3) no
    C12 C13 C14 . . . 119.9(3) no
    C13 C14 C15 . . . 120.4(3) no
    C10 C15 C14 . . . 120.3(3) no
    C1 C2 H2 . . . 120.00 no
    C3 C2 H2 . . . 120.00 no
    C2 C3 H3 . . . 120.00 no
    C4 C3 H3 . . . 120.00 no
    C4 C5 H5 . . . 120.00 no
    C6 C5 H5 . . . 120.00 no
    C1 C6 H6 . . . 121.00 no
    C5 C6 H6 . . . 120.00 no
    Cl2 C8 H8A . . . 109.00 no
    Cl2 C8 H8B . . . 110.00 no
    C7 C8 H8A . . . 109.00 no
    C7 C8 H8B . . . 109.00 no
    H8A C8 H8B . . . 108.00 no
    N2 C9 H9 . . . 120.00 no
    C10 C9 H9 . . . 120.00 no
    C10 C11 H11 . . . 120.00 no
    C12 C11 H11 . . . 120.00 no
    C11 C12 H12 . . . 120.00 no
    C13 C12 H12 . . . 120.00 no
    C12 C13 H13 . . . 120.00 no
    C14 C13 H13 . . . 120.00 no
    C13 C14 H14 . . . 120.00 no
    C15 C14 H14 . . . 120.00 no
    C10 C15 H15 . . . 120.00 no
    C14 C15 H15 . . . 120.00 no
loop_
    _geom_torsion_atom_site_label_1
    _geom_torsion_atom_site_label_2
    _geom_torsion_atom_site_label_3
    _geom_torsion_atom_site_label_4
    _geom_torsion_site_symmetry_1
    _geom_torsion_site_symmetry_2
    _geom_torsion_site_symmetry_3
    _geom_torsion_site_symmetry_4
    _geom_torsion
    _geom_torsion_publ_flag
    C4 N1 N2 C9 . . . . 9.3(3) no
    C7 N1 N2 C9 . . . . -178.4(2) no
    N2 N1 C4 C3 . . . . 65.1(3) no
    N2 N1 C4 C5 . . . . -115.8(3) no
    C7 N1 C4 C3 . . . . -106.8(3) no
    C7 N1 C4 C5 . . . . 72.3(3) no
    N2 N1 C7 O1 . . . . -178.6(2) no
    N2 N1 C7 C8 . . . . 0.6(3) no
    C4 N1 C7 O1 . . . . -6.1(3) no
    C4 N1 C7 C8 . . . . 173.1(2) no
    N1 N2 C9 C10 . . . . -178.7(2) no
    Cl1 C1 C2 C3 . . . . -177.9(2) no
    C6 C1 C2 C3 . . . . 0.6(4) no
    Cl1 C1 C6 C5 . . . . 178.9(2) no
    C2 C1 C6 C5 . . . . 0.4(4) no
    C1 C2 C3 C4 . . . . -0.8(4) no
    C2 C3 C4 N1 . . . . 179.2(2) no
    C2 C3 C4 C5 . . . . 0.1(4) no
    N1 C4 C5 C6 . . . . -178.2(2) no
    C3 C4 C5 C6 . . . . 0.9(4) no
    C4 C5 C6 C1 . . . . -1.2(4) no
    O1 C7 C8 Cl2 . . . . -6.5(3) no
    N1 C7 C8 Cl2 . . . . 174.25(17) no
    N2 C9 C10 C11 . . . . -5.1(4) no
    N2 C9 C10 C15 . . . . 172.5(2) no
    C9 C10 C11 C12 . . . . 177.1(3) no
    C15 C10 C11 C12 . . . . -0.4(4) no
    C9 C10 C15 C14 . . . . -176.1(3) no
    C11 C10 C15 C14 . . . . 1.5(4) no
    C10 C11 C12 C13 . . . . -0.9(4) no
    C11 C12 C13 C14 . . . . 1.1(5) no
    C12 C13 C14 C15 . . . . 0.0(5) no
    C13 C14 C15 C10 . . . . -1.3(4) no
loop_
    _geom_hbond_atom_site_label_D
    _geom_hbond_atom_site_label_H
    _geom_hbond_atom_site_label_A
    _geom_hbond_site_symmetry_A
    _geom_hbond_distance_DH
    _geom_hbond_distance_HA
    _geom_hbond_distance_DA
    _geom_hbond_angle_DHA
    _geom_hbond_publ_flag
    C3 H3 O1 1_655 0.93 2.40 3.256(3) 154 yes
_iucr_refine_instructions_details
;
TITL dr_bk17_0m in P2(1)/c
CELL 1.54178 5.8548 8.8892 28.2728 90.000 93.574 90.000
ZERR 4.00 0.0005 0.0007 0.0020 0.000 0.004 0.000
LATT 1
SYMM -x, y+1/2, -z+1/2
SFAC  C   H   N   O   CL
UNIT   60   48   8   4   8
TEMP 23.000
ACTA
SIZE 0.23 0.23 0.24
L.S. 10
FMAP 2
HTAB
BOND $H
CONF
WGHT    0.086700    0.485800
EXTI    0.009065
FVAR       0.22985
CL1   5    0.889673    1.372044    0.246732    11.00000    0.11127    0.08668 =
         0.04922   -0.02688    0.00128   -0.01696
CL2   5    0.200824    0.839702   -0.004514    11.00000    0.05021    0.08242 =
         0.04762    0.00184   -0.00792   -0.00349
O1    4    0.352509    1.032524    0.073422    11.00000    0.03931    0.05751 =
         0.05549   -0.00576    0.00525    0.01662
N1    3    0.663684    0.904974    0.101929    11.00000    0.03598    0.04195 =
         0.03609   -0.00492    0.00409    0.00957
N2    3    0.800981    0.781649    0.093602    11.00000    0.03711    0.03855 =
         0.03737   -0.00066    0.00781    0.00850
C1    1    0.825393    1.231114    0.204998    11.00000    0.05848    0.05530 =
         0.03326   -0.00349   -0.00105    0.00317
C2    1    0.964433    1.213741    0.167995    11.00000    0.04224    0.05465 =
         0.04509   -0.00071    0.00220   -0.00366
AFIX  43
H2    2    1.093323    1.273923    0.165873    11.00000   -1.20000
AFIX   0
C3    1    0.910355    1.105629    0.133931    11.00000    0.03735    0.05173 =
         0.04061   -0.00196    0.01237    0.00502
AFIX  43
H3    2    1.002017    1.093671    0.108488    11.00000   -1.20000
AFIX   0
C4    1    0.720671    1.015627    0.137687    11.00000    0.03657    0.04116 =
         0.03196   -0.00171    0.00494    0.00706
C9    1    0.970449    0.753545    0.122573    11.00000    0.04547    0.04517 =
         0.03523   -0.00274    0.00330    0.00878
AFIX  43
H9    2    0.998615    0.814111    0.149119    11.00000   -1.20000
AFIX   0
C10   1    1.121717    0.625934    0.114282    11.00000    0.03693    0.03967 =
         0.04204    0.00353    0.00596    0.00763
C11   1    1.078784    0.525241    0.077512    11.00000    0.04343    0.04735 =
         0.05103   -0.00565    0.00349    0.00586
AFIX  43
H11   2    0.946369    0.534547    0.057790    11.00000   -1.20000
AFIX   0
C12   1    1.231935    0.411001    0.070016    11.00000    0.05629    0.04880 =
         0.07245   -0.01207    0.01395    0.00631
AFIX  43
H12   2    1.201296    0.342752    0.045507    11.00000   -1.20000
AFIX   0
C13   1    1.430294    0.397523    0.098700    11.00000    0.04972    0.04577 =
         0.09144    0.00425    0.01471    0.01239
AFIX  43
H13   2    1.534314    0.321399    0.093190    11.00000   -1.20000
AFIX   0
C7    1    0.480247    0.926647    0.069837    11.00000    0.03163    0.04436 =
         0.03663    0.00229    0.01091    0.00425
C8    1    0.455896    0.811136    0.030782    11.00000    0.04210    0.05156 =
         0.03656   -0.00220    0.00615    0.00302
AFIX  23
H8A   2    0.455111    0.711141    0.044505    11.00000   -1.20000
H8B   2    0.585670    0.818053    0.011174    11.00000   -1.20000
AFIX   0
C15   1    1.319559    0.609330    0.143471    11.00000    0.05164    0.04598 =
         0.05193    0.00305   -0.00416    0.00892
AFIX  43
H15   2    1.348807    0.674787    0.168787    11.00000   -1.20000
AFIX   0
C14   1    1.473503    0.495771    0.135062    11.00000    0.04504    0.05586 =
         0.08083    0.01266   -0.00618    0.01020
AFIX  43
H14   2    1.607269    0.486550    0.154374    11.00000   -1.20000
AFIX   0
C5    1    0.584647    1.034037    0.175555    11.00000    0.04887    0.05813 =
         0.03950   -0.00308    0.01501   -0.00454
AFIX  43
H5    2    0.457886    0.972333    0.178307    11.00000   -1.20000
AFIX   0
C6    1    0.635351    1.142883    0.209182    11.00000    0.06361    0.07069 =
         0.03627   -0.00996    0.01644   -0.00245
AFIX  43
H6    2    0.542368    1.156446    0.234334    11.00000   -1.20000
HKLF 4
REM  dr_bk17_0m in P2(1)/c
REM R1 =  0.0533 for   2059 Fo > 4sig(Fo)  and  0.0609 for all   2424 data
REM    182 parameters refined using      0 restraints
END
WGHT      0.0846      0.5019
REM Highest difference peak  0.462,  deepest hole -0.454,  1-sigma level  0.077
Q1    1   1.0388  1.3183  0.2486  11.00000  0.05    0.46
Q2    1   0.0836  0.8611  0.0378  11.00000  0.05    0.39
Q3    1   0.7913  1.3454  0.2881  11.00000  0.05    0.34
Q4    1   0.3221  0.8502 -0.0415  11.00000  0.05    0.33
Q5    1   0.8689  1.2830  0.2111  11.00000  0.05    0.24
Q6    1   0.3036  0.9526  0.1106  11.00000  0.05    0.23
Q7    1   0.9982  1.1022  0.0930  11.00000  0.05    0.22
Q8    1   0.3285  1.0397  0.1099  11.00000  0.05    0.22
Q9    1   1.1781  1.0702  0.1145  11.00000  0.05    0.21
Q10   1   0.5899  1.0357  0.1609  11.00000  0.05    0.20
Q11   1   1.1201  1.1827  0.1414  11.00000  0.05    0.20
Q12   1   0.7986  0.8751  0.0623  11.00000  0.05    0.20
Q13   1   0.5398  1.0218  0.1662  11.00000  0.05    0.20
Q14   1   0.7520  0.8911  0.0934  11.00000  0.05    0.20
Q15   1   0.4845  0.9584  0.1243  11.00000  0.05    0.19
Q16   1   0.5414  1.1239  0.2505  11.00000  0.05    0.19
Q17   1   1.0401  0.7446  0.0703  11.00000  0.05    0.18
Q18   1   0.3574  1.1375  0.1083  11.00000  0.05    0.18
Q19   1   0.6651  0.9639  0.1206  11.00000  0.05    0.18
Q20   1   1.0518  0.6708  0.1182  11.00000  0.05    0.18
;
