# Supplementary material for: N′-Benzyl­idene-2-chloro-N-(4-chloro­phen­yl)acetohydrazide
Source: Acta Crystallogr Sect E Struct Rep Online. 2013 Dec 11;70(Pt 1):o31. doi: 10.1107/S1600536813032790 (PMC3914076; doi:10.1107/S1600536813032790)
Supplement: Supplementary file 2 [file e-70-00o31-Isup2.hkl]

# 
# h,k,l, Fc-squared, Fo-squared, sigma(Fo-squared) and status flag 
# 
data_I
_shelx_title ' dr_bk17_0m in P2(1)/c' 
_shelx_refln_list_code          4 
_shelx_F_calc_maximum      148.73 
_exptl_crystal_F_000       632.00 
_reflns_d_resolution_high  0.8511 
 
loop_ 
 _symmetry_equiv_pos_as_xyz 
 'x, y, z' 
 '-x, y+1/2, -z+1/2' 
 '-x, -y, -z' 
 'x, -y-1/2, z-1/2' 
 
_cell_length_a     5.8548 
_cell_length_b     8.8892 
_cell_length_c    28.2728 
_cell_angle_alpha  90.000 
_cell_angle_beta   93.574 
_cell_angle_gamma  90.000 
 
_shelx_F_squared_multiplier     1.000 
 
loop_ 
 _refln_index_h 
 _refln_index_k 
 _refln_index_l 
 _refln_F_squared_calc 
 _refln_F_squared_meas 
 _refln_F_squared_sigma 
 _refln_observed_status 
   1   0   0      234.01      282.56     17.77 o 
   2   0   0       24.03       26.38      2.14 o 
   4   0   0       60.73       62.57      8.16 o 
   5   0   0       21.12       14.65     10.13 o 
   6   0   0       34.30       45.45      9.28 o 
   1   1   0     7503.71     7984.83    356.97 o 
   2   1   0     2951.81     3316.58    181.80 o 
   3   1   0      633.88      600.01     52.12 o 
   4   1   0      101.09      102.00      6.17 o 
   5   1   0        0.00        4.68      2.22 o 
   6   1   0        8.42       12.88      4.50 o 
   0   2   0      173.32      187.09     13.43 o 
   1   2   0     7024.04     8826.20    358.03 o 
   2   2   0       88.50       67.29      3.38 o 
   3   2   0      579.93      543.78     16.94 o 
   4   2   0      126.04      151.77     10.00 o 
   5   2   0      647.31      683.22     26.09 o 
   6   2   0       26.83       20.90      4.51 o 
   1   3   0      490.24      477.31     21.19 o 
   2   3   0     2563.04     2542.75    301.67 o 
   3   3   0      287.62      258.81      9.46 o 
   4   3   0       34.93       35.64      3.58 o 
   5   3   0        4.95        5.17      2.91 o 
   6   3   0       24.55       30.75      4.41 o 
   0   4   0     1340.63     1190.54     82.45 o 
   1   4   0      206.19      176.39     11.22 o 
   2   4   0      343.78      298.23     16.72 o 
   3   4   0      249.86      230.43      8.96 o 
   4   4   0      467.39      444.57     15.81 o 
   5   4   0       17.51       10.66      3.15 o 
   6   4   0        1.97        3.78      3.45 o 
   1   5   0     2061.24     1776.26     50.14 o 
   2   5   0      255.52      233.65      8.05 o 
   3   5   0        0.62        0.22      2.64 o 
   4   5   0        6.17        6.93      3.34 o 
   5   5   0       41.30       56.00      5.11 o 
   0   6   0       13.50       14.30      2.85 o 
   1   6   0       24.60       22.90      2.18 o 
   2   6   0       43.89       40.72      3.26 o 
   3   6   0       57.41       46.47      3.61 o 
   4   6   0        0.32        3.53      3.32 o 
   5   6   0        9.04       12.47      4.46 o 
   1   7   0       36.68       36.99      2.85 o 
   2   7   0       70.38       79.19      5.48 o 
   3   7   0       28.64       32.49      5.52 o 
   4   7   0       83.43       87.50     11.32 o 
   0   8   0      404.70      439.42     19.23 o 
   1   8   0      184.31      177.26      7.31 o 
   2   8   0        0.59        2.11      2.43 o 
   3   8   0       15.82       11.56      3.69 o 
   4   8   0       60.51       45.91     11.75 o 
   1   9   0      164.39      171.83     10.27 o 
   2   9   0       43.55       46.55      9.48 o 
   3   9   0        0.33        2.57      2.46 o 
   0  10   0       41.05       28.23      4.36 o 
   1  10   0       27.21       15.15      4.73 o 
  -6   1   1      132.22      138.04     11.00 o 
  -5   1   1        0.64        1.41      2.55 o 
  -4   1   1        6.51        6.85      2.02 o 
  -3   1   1       51.22       50.96      4.59 o 
  -2   1   1      109.78       86.72      4.51 o 
  -1   1   1     6898.19     7280.31    346.54 o 
   0   1   1     3522.93     4712.01    182.32 o 
   1   1   1      402.59      484.49     16.32 o 
   2   1   1     3490.03     3790.56    191.53 o 
   3   1   1       66.53       85.00      7.29 o 
   4   1   1        1.71        4.47      1.77 o 
   5   1   1      207.69      238.37     12.53 o 
   6   1   1       49.51       70.31      6.87 o 
  -6   2   1       24.54       20.23      3.70 o 
  -5   2   1      421.95      431.81     17.50 o 
  -4   2   1     1301.82     1258.21     42.32 o 
  -3   2   1      154.81      137.10      5.87 o 
  -2   2   1      324.92      293.19     12.91 o 
  -1   2   1      383.51      428.96     20.91 o 
   0   2   1      155.72      157.60      7.21 o 
   1   2   1     2453.32     2636.65     91.23 o 
   2   2   1      892.78      926.88     37.30 o 
   3   2   1     1048.61      884.30     26.90 o 
   4   2   1      993.47      940.38     28.96 o 
   5   2   1      308.84      304.76     12.14 o 
   6   2   1       40.38       33.00      5.46 o 
  -6   3   1       43.45       46.51      8.24 o 
  -5   3   1      585.04      564.51     22.22 o 
  -4   3   1      191.53      156.88      6.88 o 
  -3   3   1      675.86      667.00     22.00 o 
  -2   3   1      300.40      300.78     41.37 o 
  -1   3   1      422.11      420.18     21.05 o 
   0   3   1     2650.65     2848.29    121.77 o 
   1   3   1     1254.78     1277.89     52.03 o 
   2   3   1      417.16      300.02     28.96 o 
   3   3   1     1597.13     1374.97     37.76 o 
   4   3   1      191.79      214.33      9.70 o 
   5   3   1       23.09       26.57      4.19 o 
   6   3   1       83.19      104.31     21.81 o 
  -6   4   1      133.96      106.39      8.27 o 
  -5   4   1       25.47       39.34      4.50 o 
  -4   4   1       47.36       40.63      3.53 o 
  -3   4   1       10.80        8.92      2.20 o 
  -2   4   1        0.68        1.94      1.95 o 
  -1   4   1      258.01      227.18     14.14 o 
   0   4   1        3.63        7.69      1.81 o 
   1   4   1      944.30      883.75     50.05 o 
   2   4   1        0.96        0.06      1.76 o 
   3   4   1        1.97        5.10      2.00 o 
   4   4   1        3.64        2.81      2.30 o 
   5   4   1       53.62       43.97      6.06 o 
   6   4   1        6.92        7.24      3.66 o 
  -5   5   1       30.84       33.10      4.25 o 
  -4   5   1      142.52      136.28      8.19 o 
  -3   5   1       40.93       41.64      3.29 o 
  -2   5   1     1753.98     1752.77     49.57 o 
  -1   5   1       24.72       13.78      1.73 o 
   0   5   1     1000.96      829.00     25.86 o 
   1   5   1       16.46       12.74      1.97 o 
   2   5   1        0.26        3.19      3.17 o 
   3   5   1       11.44        9.62      3.01 o 
   4   5   1        4.34        3.74      3.05 o 
   5   5   1      244.12      222.85     10.81 o 
  -5   6   1       16.59       12.91      4.02 o 
  -4   6   1        0.39        3.41      3.46 o 
  -3   6   1        6.39        6.07      2.11 o 
  -2   6   1        0.06        1.75      1.50 o 
  -1   6   1        3.20        2.50      1.59 o 
   0   6   1      388.20      333.67     10.66 o 
   1   6   1      283.50      223.68     10.27 o 
   2   6   1       78.37       77.78      4.18 o 
   3   6   1        1.07        2.85      2.93 o 
   4   6   1       44.45       64.86      6.21 o 
   5   6   1        0.81        1.90      4.08 o 
  -5   7   1       13.65       14.01      6.63 o 
  -4   7   1        2.98        2.54      4.70 o 
  -3   7   1        8.59        9.48      2.93 o 
  -2   7   1        3.53        8.73      2.95 o 
  -1   7   1       78.12       71.33      3.84 o 
   0   7   1       58.30       56.51      3.47 o 
   1   7   1       18.03       24.48      2.54 o 
   2   7   1      817.86      835.41     30.29 o 
   3   7   1        3.55        3.16      4.14 o 
   4   7   1        0.03        5.50      6.25 o 
   5   7   1       12.73       18.55      6.06 o 
  -4   8   1       34.90       44.73      5.10 o 
  -3   8   1      105.97      100.02     17.85 o 
  -2   8   1       15.64        9.66      2.60 o 
  -1   8   1        6.36        7.17      2.02 o 
   0   8   1       86.97       84.98      4.18 o 
   1   8   1      357.91      354.40     11.32 o 
   2   8   1       34.05       33.94      2.95 o 
   3   8   1      126.77      125.68     14.73 o 
   4   8   1       17.68        9.89      3.91 o 
  -3   9   1       19.25       22.18      3.12 o 
  -2   9   1        1.14       -0.63      2.28 o 
  -1   9   1        4.96        6.83      3.13 o 
   0   9   1       52.58       63.28      5.21 o 
   1   9   1      197.92      203.43     12.42 o 
   2   9   1        7.30       10.62      2.38 o 
   3   9   1       49.51       32.31     11.10 o 
   0  10   1       43.70       33.53      4.74 o 
  -6   0   2       73.71       74.86     10.23 o 
  -5   0   2      258.19      290.14     15.51 o 
  -4   0   2      272.91      277.29     13.98 o 
  -3   0   2      141.25      147.54     12.72 o 
  -2   0   2     4037.96     4324.58    291.18 o 
  -1   0   2     4995.78     4731.17    319.33 o 
   0   0   2     1275.98     1318.84    126.46 o 
   1   0   2     1134.84     1305.60     94.79 o 
   2   0   2      188.26      241.05     19.42 o 
   4   0   2     1254.49     1324.46     67.12 o 
   5   0   2      328.17      356.85     23.65 o 
   6   0   2      316.38      342.75     28.17 o 
  -6   1   2       44.44       55.27      9.85 o 
  -5   1   2      131.17      146.58      7.81 o 
  -4   1   2      660.64      675.15     22.52 o 
  -3   1   2      773.30      676.29     35.33 o 
  -2   1   2        0.40        1.05      0.73 o 
  -1   1   2      761.76      750.05     35.82 o 
   0   1   2      269.31      267.28     13.54 o 
   1   1   2      824.75      848.10     34.14 o 
   2   1   2      179.77      193.64      8.60 o 
   3   1   2      679.12      612.88     35.38 o 
   4   1   2      386.56      339.91     11.43 o 
   5   1   2       14.62       16.91      3.81 o 
   6   1   2       96.50       87.78     11.57 o 
  -6   2   2      160.84      178.35      9.72 o 
  -5   2   2       22.09       19.42      3.56 o 
  -4   2   2      117.37      121.44      6.44 o 
  -3   2   2     1108.56     1049.24     35.01 o 
  -2   2   2     1071.34     1048.31     58.51 o 
  -1   2   2     2943.58     3231.12    177.94 o 
   0   2   2       43.99       66.06      4.00 o 
   1   2   2       33.01       35.75      1.99 o 
   2   2   2       83.84       93.77      5.86 o 
   3   2   2       91.18       83.90      3.75 o 
   4   2   2       29.06       20.12      2.43 o 
   5   2   2      173.65      158.46      7.55 o 
   6   2   2       47.57       45.00     18.47 o 
  -6   3   2       58.49       42.44      3.97 o 
  -5   3   2      310.04      317.20     13.98 o 
  -4   3   2        2.22        3.22      1.87 o 
  -3   3   2      361.42      332.82     11.75 o 
  -2   3   2      261.92      286.58     39.71 o 
  -1   3   2      488.07      561.13     27.74 o 
   0   3   2      516.58      598.84     29.39 o 
   1   3   2      798.52      809.26     30.81 o 
   2   3   2      125.50      127.10      7.59 o 
   3   3   2      101.28      106.84      4.29 o 
   4   3   2      121.46      126.02      6.77 o 
   5   3   2      151.09      153.37      9.84 o 
   6   3   2      150.49      109.32     13.86 o 
  -6   4   2        1.66        2.05      3.66 o 
  -5   4   2      410.96      425.62     17.36 o 
  -4   4   2       43.51       52.55      3.93 o 
  -3   4   2      554.79      543.19     18.60 o 
  -2   4   2       35.28       20.08      2.41 o 
  -1   4   2       54.41       79.05      6.75 o 
   0   4   2       48.23       44.43      4.68 o 
   1   4   2     1373.44     1309.03     89.73 o 
   2   4   2      621.37      542.98     32.90 o 
   3   4   2       19.20       20.67      3.68 o 
   4   4   2      567.45      568.19     22.17 o 
   5   4   2       50.42       59.37      6.44 o 
   6   4   2        8.55        8.44      3.39 o 
  -5   5   2        0.02       -0.14      2.98 o 
  -4   5   2       81.85       86.37      6.43 o 
  -3   5   2      453.65      365.93     10.91 o 
  -2   5   2       70.42       72.09      3.67 o 
  -1   5   2      912.51      854.51     21.22 o 
   0   5   2       19.36       23.58      2.17 o 
   1   5   2       93.28       82.47      4.28 o 
   2   5   2       98.51       98.35      5.43 o 
   3   5   2      294.68      286.68     12.67 o 
   4   5   2      705.18      693.35     26.84 o 
   5   5   2        0.21        1.87      4.34 o 
  -5   6   2       10.54        6.68      3.55 o 
  -4   6   2       47.79       36.89      4.76 o 
  -3   6   2        6.94        6.71      1.94 o 
  -2   6   2       10.06       14.76      4.12 o 
  -1   6   2      178.90      161.22      5.44 o 
   0   6   2      110.29       84.55      4.27 o 
   1   6   2       74.99       75.06      3.84 o 
   2   6   2      493.89      472.58     16.28 o 
   3   6   2      405.54      429.14     15.91 o 
   4   6   2       34.53       40.21      6.04 o 
   5   6   2       84.93       70.78      5.87 o 
  -5   7   2        5.31        9.47      5.87 o 
  -4   7   2       48.37       56.55     11.01 o 
  -3   7   2      158.13      150.83      8.18 o 
  -2   7   2       48.28       54.30      4.90 o 
  -1   7   2       74.40       76.39      4.01 o 
   0   7   2      136.37      138.22      5.70 o 
   1   7   2      590.12      582.96     16.25 o 
   2   7   2      465.45      457.62     15.83 o 
   3   7   2      221.35      192.65      8.60 o 
   4   7   2       26.62       16.65      5.75 o 
   5   7   2        2.63       -4.92      4.92 o 
  -4   8   2        0.85       -1.19      3.21 o 
  -3   8   2       65.95       74.60      5.31 o 
  -2   8   2        0.26       -0.64      2.47 o 
  -1   8   2        0.27       -0.69      1.59 o 
   0   8   2      315.03      322.37     11.76 o 
   1   8   2        0.78        4.68      2.14 o 
   2   8   2        3.54        5.28      2.85 o 
   3   8   2       21.59       34.24      5.37 o 
   4   8   2        4.20        4.94      3.14 o 
  -3   9   2       11.50        8.30      2.61 o 
  -2   9   2        2.33        2.05      1.99 o 
  -1   9   2      220.81      215.41     17.86 o 
   0   9   2        6.21        2.60      1.88 o 
   1   9   2      126.10      139.84      5.88 o 
   2   9   2       74.02       70.40      4.41 o 
   3   9   2       60.83       41.19      3.73 o 
   0  10   2        1.34        1.50      1.47 o 
   1  10   2        3.42        2.32      2.09 o 
  -6   1   3      214.08      249.97     15.51 o 
  -5   1   3       10.79        9.83      3.01 o 
  -4   1   3        5.20        9.44      1.97 o 
  -3   1   3     1613.36     1483.67     75.94 o 
  -2   1   3     4269.81     4110.35    194.49 o 
  -1   1   3     7740.73     7767.84    398.20 o 
   0   1   3      164.71      144.69      7.47 o 
   1   1   3     3115.33     3504.32    140.00 o 
   2   1   3     2696.19     2913.39    120.39 o 
   3   1   3      239.26      221.95     14.65 o 
   4   1   3      173.90      186.32      6.43 o 
   5   1   3       94.28      107.57      5.75 o 
   6   1   3        6.23       11.58      4.84 o 
  -6   2   3        7.02        5.52      3.56 o 
  -5   2   3      306.12      327.89     13.84 o 
  -4   2   3     1616.68     1605.34     57.94 o 
  -3   2   3     1011.68      941.46     34.16 o 
  -2   2   3      577.62      559.01     31.54 o 
  -1   2   3    22119.26    27018.23   1336.70 o 
   0   2   3       44.66       54.94      3.02 o 
   1   2   3     2236.18     2530.39    101.85 o 
   2   2   3      166.28      136.81      7.83 o 
   3   2   3      530.59      537.50     16.72 o 
   4   2   3       24.35       28.79      4.80 o 
   5   2   3       69.53       75.15      7.47 o 
   6   2   3       81.79       76.35     13.93 o 
  -6   3   3       36.92       25.81      3.94 o 
  -5   3   3      402.82      419.52     17.34 o 
  -4   3   3        7.64       14.25      2.46 o 
  -3   3   3      919.78      779.57     25.52 o 
  -2   3   3     3030.55     2804.11    409.04 o 
  -1   3   3     1756.47     2003.67     95.96 o 
   0   3   3     2260.97     2521.67    121.04 o 
   1   3   3     1074.11     1060.67     43.79 o 
   2   3   3      295.54      316.91     16.79 o 
   3   3   3      116.02      110.95      4.30 o 
   4   3   3       28.07       27.28      3.36 o 
   5   3   3        2.71        4.65      3.84 o 
   6   3   3        0.40        2.93      5.68 o 
  -6   4   3        3.61        7.26      6.25 o 
  -5   4   3        0.03       -0.52      2.75 o 
  -4   4   3       96.81      102.29      6.44 o 
  -3   4   3       46.40       38.84      2.64 o 
  -2   4   3       78.16       63.02      3.09 o 
  -1   4   3       80.78       84.81      7.70 o 
   0   4   3      171.97      139.55     11.79 o 
   1   4   3     1352.47     1187.42     81.02 o 
   2   4   3        0.59        0.19      2.33 o 
   3   4   3        0.99        3.89      2.22 o 
   4   4   3      786.50      865.27     32.31 o 
   5   4   3       64.04       58.77      6.57 o 
   6   4   3        1.80        1.93      3.31 o 
  -5   5   3       47.59       45.97      4.80 o 
  -4   5   3       31.87       37.55      4.43 o 
  -3   5   3        3.01        5.16      1.63 o 
  -2   5   3        0.20       -0.78      1.42 o 
  -1   5   3      285.10      269.28      7.58 o 
   0   5   3       13.32       19.81      2.01 o 
   1   5   3     1365.29     1433.70     49.31 o 
   2   5   3       24.91       36.81      2.80 o 
   3   5   3      544.49      584.22     25.16 o 
   4   5   3       25.41       21.98      4.31 o 
   5   5   3       51.11       52.37      5.75 o 
  -5   6   3       19.09       30.83      4.56 o 
  -4   6   3        3.54        1.45      3.54 o 
  -3   6   3      429.37      467.93     13.85 o 
  -2   6   3       12.43        9.99      1.94 o 
  -1   6   3     1487.27     1399.27     34.22 o 
   0   6   3      294.06      258.22      7.49 o 
   1   6   3       46.67       45.44      3.11 o 
   2   6   3        0.16       -1.26      2.09 o 
   3   6   3      458.43      450.57     16.38 o 
   4   6   3        0.93        2.40      5.55 o 
   5   6   3        3.33        6.53      3.75 o 
  -5   7   3        6.45       14.39      6.44 o 
  -4   7   3        0.39        1.14      5.32 o 
  -3   7   3      413.06      356.10     12.64 o 
  -2   7   3      180.66      168.56      6.95 o 
  -1   7   3      119.89      108.11      4.57 o 
   0   7   3      241.09      236.99      8.28 o 
   1   7   3      112.40      115.08      4.79 o 
   2   7   3       67.90       74.41      4.65 o 
   3   7   3       19.76       10.81      3.06 o 
   4   7   3       10.99       13.46      8.24 o 
  -4   8   3        8.98        1.92      4.25 o 
  -3   8   3        2.23        3.61      2.80 o 
  -2   8   3       83.34       82.96      8.26 o 
  -1   8   3        0.51       -0.50      3.22 o 
   0   8   3      582.13      586.27     17.55 o 
   1   8   3        3.49        4.61      1.71 o 
   2   8   3      353.08      373.58     15.36 o 
   3   8   3        0.71        2.01      4.76 o 
   4   8   3       28.38       36.67      5.20 o 
  -3   9   3        9.97        8.33      3.22 o 
  -2   9   3       18.01       16.37      2.85 o 
  -1   9   3      330.73      345.89     11.85 o 
   0   9   3       57.06       61.46      5.41 o 
   1   9   3       23.74       27.28      2.97 o 
   2   9   3       17.49       21.01      2.30 o 
   3   9   3       51.04       39.97      8.17 o 
   0  10   3      102.53       84.08      5.90 o 
   1  10   3       36.11       28.90      3.05 o 
  -6   0   4        0.15       -3.60      6.62 o 
  -5   0   4      838.83      914.67     52.11 o 
  -4   0   4       64.96       70.88      6.43 o 
  -3   0   4      194.74      151.14     13.12 o 
  -2   0   4     3173.04     2906.57    196.55 o 
  -1   0   4    11067.49     9690.06   1477.51 o 
   0   0   4     4089.26     4328.52    292.90 o 
   1   0   4     1212.08     1041.52     70.41 o 
   2   0   4      474.19      457.09     23.15 o 
   3   0   4     9157.65    10101.25    764.73 o 
   4   0   4       12.51        9.23      2.46 o 
   5   0   4      128.80      146.99     16.63 o 
  -6   1   4       64.89       63.54      5.32 o 
  -5   1   4        1.82        0.69      3.17 o 
  -4   1   4      691.34      693.24     21.53 o 
  -3   1   4       53.83       48.65      4.53 o 
  -2   1   4      117.54       76.92      4.28 o 
  -1   1   4     5841.50     5416.26    298.45 o 
   0   1   4     6111.50     6375.31    302.60 o 
   1   1   4     9603.20    12029.76    658.19 o 
   2   1   4     2484.53     2621.40    108.58 o 
   3   1   4      183.48      204.67     10.48 o 
   4   1   4      795.94      842.51     27.75 o 
   5   1   4        6.09        9.68      3.56 o 
   6   1   4      258.98      272.85     30.23 o 
  -6   2   4       17.50       12.37      4.06 o 
  -5   2   4       61.54       63.55      4.92 o 
  -4   2   4        0.22        1.14      1.99 o 
  -3   2   4      314.15      264.56     10.67 o 
  -2   2   4        0.52        1.47      1.04 o 
  -1   2   4     8061.42     8353.32    353.93 o 
   0   2   4     5795.91     7384.75    313.52 o 
   1   2   4      308.60      280.59     11.70 o 
   2   2   4      712.78      801.47     38.53 o 
   3   2   4      114.48      100.15      4.26 o 
   4   2   4        2.28        4.06      2.13 o 
   5   2   4       52.50       55.51      4.33 o 
   6   2   4        1.98       -0.71      4.49 o 
  -6   3   4        2.40       -1.23      2.80 o 
  -5   3   4       53.14       51.15      4.61 o 
  -4   3   4        4.47        4.30      2.13 o 
  -3   3   4        7.52        8.69      1.84 o 
  -2   3   4     1315.88     1327.57    191.74 o 
  -1   3   4      178.37      141.12      9.21 o 
   0   3   4      619.12      745.07     36.20 o 
   1   3   4      136.75      180.05      9.65 o 
   2   3   4       57.22       45.52      4.42 o 
   3   3   4       42.37       47.36      2.95 o 
   4   3   4       62.20       66.97      4.38 o 
   5   3   4      336.58      383.78     17.20 o 
   6   3   4        0.14       -1.70      4.82 o 
  -6   4   4        0.05        3.16      3.34 o 
  -5   4   4      156.11      149.41      9.40 o 
  -4   4   4        0.39        1.87      2.67 o 
  -3   4   4      302.68      285.55      8.55 o 
  -2   4   4       52.50       58.92      2.81 o 
  -1   4   4      232.49      207.05     22.27 o 
   0   4   4     3129.23     3361.08    185.48 o 
   1   4   4     1204.74     1127.82     77.56 o 
   2   4   4       90.52       89.59      5.76 o 
   3   4   4      145.99      140.08      7.21 o 
   4   4   4      516.57      507.65     20.20 o 
   5   4   4       11.47       10.47      4.47 o 
   6   4   4       11.92       17.61      6.63 o 
  -5   5   4        7.96        7.10      3.61 o 
  -4   5   4        3.27        9.34      2.68 o 
  -3   5   4      209.71      216.63      7.16 o 
  -2   5   4      305.99      255.32      7.96 o 
  -1   5   4     1012.53      927.78     22.85 o 
   0   5   4      278.72      262.02      7.74 o 
   1   5   4      132.17      116.27      5.05 o 
   2   5   4       82.10       70.20      4.32 o 
   3   5   4       91.51       90.43      6.26 o 
   4   5   4      233.67      269.32     14.48 o 
   5   5   4        3.11        3.01      4.17 o 
  -5   6   4        7.77       13.93      4.88 o 
  -4   6   4      130.74      156.50      9.11 o 
  -3   6   4        0.40        2.82      1.90 o 
  -2   6   4      204.68      218.33      7.34 o 
  -1   6   4      128.36      122.51      4.69 o 
   0   6   4     1213.61     1160.14     30.54 o 
   1   6   4       72.80       75.19      3.83 o 
   2   6   4       26.06       30.13      3.37 o 
   3   6   4        5.91       12.46      3.37 o 
   4   6   4       69.42       56.60      6.04 o 
   5   6   4      138.06      157.88      7.82 o 
  -4   7   4       57.30       58.75     14.38 o 
  -3   7   4        0.44        3.95      2.07 o 
  -2   7   4        9.92       11.57      2.19 o 
  -1   7   4       16.14       12.28      1.83 o 
   0   7   4        1.28        4.00      1.70 o 
   1   7   4       11.94       11.27      2.16 o 
   2   7   4       72.52       63.23      5.87 o 
   3   7   4       34.75       40.86      3.94 o 
   4   7   4        1.27        6.01      3.11 o 
  -4   8   4        0.83        8.28      3.48 o 
  -3   8   4        9.80       17.73      5.34 o 
  -2   8   4        5.74        2.51      2.34 o 
  -1   8   4       53.71       56.41      3.45 o 
   0   8   4      129.65      126.55      5.84 o 
   1   8   4        5.43        5.81      1.87 o 
   2   8   4       47.36       58.65      4.36 o 
   3   8   4        3.64        8.79      4.21 o 
   4   8   4       38.65       40.26     16.86 o 
  -3   9   4       10.48        7.55      3.60 o 
  -2   9   4       59.52       55.41      3.15 o 
  -1   9   4       27.79       25.60      2.52 o 
   0   9   4        1.45       -0.02      2.35 o 
   1   9   4       19.84       21.96      2.93 o 
   2   9   4        6.42        5.33      2.21 o 
   3   9   4        2.79        2.46      2.23 o 
  -1  10   4        0.24       -1.32      4.16 o 
   0  10   4      135.37      134.50     13.00 o 
   1  10   4        6.59        4.88      2.53 o 
  -6   1   5      378.32      438.20     19.94 o 
  -5   1   5      156.82      162.72      7.85 o 
  -4   1   5      193.18      177.01      7.06 o 
  -3   1   5        3.28        4.22      2.74 o 
  -2   1   5        0.69        3.10      0.96 o 
  -1   1   5     4236.90     3849.29    212.58 o 
   0   1   5     3317.59     3147.80    155.93 o 
   1   1   5     3256.10     3213.31    176.79 o 
   2   1   5      220.60      285.48     13.92 o 
   3   1   5     3701.96     3784.95    144.16 o 
   4   1   5       34.70       46.20      3.35 o 
   5   1   5      187.65      218.51     10.27 o 
   6   1   5        9.59       28.02      9.84 o 
  -6   2   5      206.21      212.53     11.06 o 
  -5   2   5        0.53        1.34      2.35 o 
  -4   2   5       14.30       14.79      1.73 o 
  -3   2   5       79.09       79.61      4.42 o 
  -2   2   5       23.20       31.55      3.29 o 
  -1   2   5     1837.86     1696.98     87.51 o 
   0   2   5    11740.52    13683.17    651.75 o 
   1   2   5    10878.11    14718.47    594.54 o 
   2   2   5      328.92      406.49     19.97 o 
   3   2   5      600.82      532.20     16.79 o 
   4   2   5      232.80      219.19      8.98 o 
   5   2   5      721.64      720.24     28.91 o 
   6   2   5       65.58       66.93     13.17 o 
  -6   3   5        9.62        6.72      3.48 o 
  -5   3   5      143.05      135.26      7.46 o 
  -4   3   5      142.57      124.08      5.70 o 
  -3   3   5      215.75      210.46      6.42 o 
  -2   3   5      113.59       95.28      6.24 o 
  -1   3   5       68.63       93.17      6.57 o 
   0   3   5     3598.82     4312.31    205.14 o 
   1   3   5       14.05       12.23      1.20 o 
   2   3   5     4644.99     4307.81    256.66 o 
   3   3   5     1249.07     1121.32     31.30 o 
   4   3   5       89.28       90.60      5.34 o 
   5   3   5      109.60      126.37     13.06 o 
   6   3   5       46.86       37.45      6.14 o 
  -6   4   5        8.42        5.49      5.07 o 
  -5   4   5       44.09       37.34      3.61 o 
  -4   4   5      314.19      327.55     12.37 o 
  -3   4   5      451.47      414.23     11.80 o 
  -2   4   5      250.03      211.60      6.10 o 
  -1   4   5      589.22      536.93     53.52 o 
   0   4   5       10.98       10.25      2.12 o 
   1   4   5     1341.66     1385.95    160.75 o 
   2   4   5     1513.32     1450.99     50.19 o 
   3   4   5        9.78        9.29      2.59 o 
   4   4   5      950.82      884.53     32.91 o 
   5   4   5       95.78      103.17      8.31 o 
   6   4   5       24.05       28.97      6.82 o 
  -5   5   5       14.49       16.77      4.01 o 
  -4   5   5       12.77       11.59      3.88 o 
  -3   5   5      114.85      113.92      4.63 o 
  -2   5   5       94.69       97.09      4.00 o 
  -1   5   5       19.95       15.18      1.48 o 
   0   5   5      219.54      240.20      7.08 o 
   1   5   5       60.85       61.89      3.45 o 
   2   5   5     1173.45     1219.57     42.47 o 
   3   5   5       65.65       69.45      5.33 o 
   4   5   5       30.29       44.14      5.30 o 
   5   5   5       92.85      104.24      7.70 o 
  -5   6   5        1.40        3.27      3.85 o 
  -4   6   5      369.27      341.66     17.94 o 
  -3   6   5       46.86       46.11      3.15 o 
  -2   6   5        0.01        0.01      1.48 o 
  -1   6   5      676.90      640.54     17.52 o 
   0   6   5      458.40      413.13     11.79 o 
   1   6   5      114.06      105.81      4.74 o 
   2   6   5       14.78       20.04      2.31 o 
   3   6   5       39.95       48.12      4.63 o 
   4   6   5       98.39      119.31      7.35 o 
   5   6   5      129.25      119.36      8.11 o 
  -4   7   5        0.10       -4.03      5.32 o 
  -3   7   5      100.21      110.03      5.26 o 
  -2   7   5        0.51        1.47      2.00 o 
  -1   7   5      106.15       99.26      4.31 o 
   0   7   5      407.08      366.26     12.87 o 
   1   7   5      102.97      118.05      4.81 o 
   2   7   5      119.73      113.59      7.91 o 
   3   7   5       43.65       35.62      3.61 o 
   4   7   5       15.40       14.46      3.32 o 
  -4   8   5       31.84       29.30      5.62 o 
  -3   8   5       38.09       31.94      5.13 o 
  -2   8   5        0.10       -0.07      1.93 o 
  -1   8   5       61.76       69.31      4.89 o 
   0   8   5      150.71      157.25      7.42 o 
   1   8   5       17.67       20.87      2.39 o 
   2   8   5        1.33        3.20      2.72 o 
   3   8   5       19.94       18.22      7.42 o 
   4   8   5       17.72       14.68      2.87 o 
  -3   9   5        5.12        0.95      3.01 o 
  -2   9   5      126.11      139.25     11.20 o 
  -1   9   5       14.18       14.13      2.04 o 
   0   9   5       22.68       20.51      2.29 o 
   1   9   5       89.30       95.38      5.72 o 
   2   9   5       21.18       16.30      2.19 o 
   3   9   5        0.55        2.46      3.41 o 
  -1  10   5        1.45        1.37      2.07 o 
   0  10   5        8.39        8.25      2.26 o 
   1  10   5       83.21       81.93      4.51 o 
  -6   0   6        0.15        1.11      3.75 o 
  -5   0   6     1091.17     1238.62     62.98 o 
  -4   0   6     1720.04     1776.40     88.50 o 
  -3   0   6      100.01      105.79     12.90 o 
  -2   0   6      450.82      416.06     29.15 o 
  -1   0   6      219.62      219.43     22.16 o 
   0   0   6     2892.27     2891.12    196.03 o 
   1   0   6      164.46      162.38     11.58 o 
   2   0   6      134.79      141.73     12.44 o 
   3   0   6        1.06        2.27      2.65 o 
   4   0   6       94.01       89.30     14.13 o 
   5   0   6      107.59      148.01     12.86 o 
   6   0   6        0.67       16.85     10.22 o 
  -6   1   6      622.93      669.81     28.98 o 
  -5   1   6      200.58      225.99      9.95 o 
  -4   1   6      809.76      817.95     26.61 o 
  -3   1   6      405.78      352.94     15.64 o 
  -2   1   6     2218.39     2112.68    116.77 o 
  -1   1   6    11800.06    10135.40    555.63 o 
   0   1   6     4630.79     4305.84    303.51 o 
   1   1   6      850.63      881.10     42.41 o 
   2   1   6      378.31      424.05     18.82 o 
   3   1   6     1387.44     1359.17     44.74 o 
   4   1   6      239.80      244.14     10.97 o 
   5   1   6       20.26       18.25      3.33 o 
   6   1   6       77.16       63.50     14.41 o 
  -6   2   6       21.97       27.07      4.16 o 
  -5   2   6       69.85       67.56      4.85 o 
  -4   2   6       81.22      105.56      4.14 o 
  -3   2   6      676.59      657.88     19.45 o 
  -2   2   6       14.48       18.10      6.15 o 
  -1   2   6       55.32       62.42      3.93 o 
   0   2   6     2545.93     2309.18    110.45 o 
   1   2   6     1909.66     2057.48     87.98 o 
   2   2   6       35.74       48.37      4.09 o 
   3   2   6       42.68       59.61      3.19 o 
   4   2   6       32.35       28.79      3.30 o 
   5   2   6       76.03      108.04     10.95 o 
   6   2   6       20.68       13.56      4.50 o 
  -6   3   6       16.23       19.17      3.81 o 
  -5   3   6       66.61       52.92      4.73 o 
  -4   3   6      102.47      110.27      6.02 o 
  -3   3   6       11.06       14.12      1.31 o 
  -2   3   6     5207.84     4525.92    249.94 o 
  -1   3   6      304.77      293.09     17.65 o 
   0   3   6       19.63       20.57      1.94 o 
   1   3   6     1469.99     1670.34     67.51 o 
   2   3   6      950.66      920.68     41.61 o 
   3   3   6      436.20      424.95     12.74 o 
   4   3   6      156.53      147.60      8.39 o 
   5   3   6        0.04        0.95      4.12 o 
   6   3   6        0.19       -2.08      5.30 o 
  -6   4   6       19.26       13.79      4.53 o 
  -5   4   6       84.08       81.00      5.48 o 
  -4   4   6        3.17        2.78      1.99 o 
  -3   4   6        0.74        3.42      1.37 o 
  -2   4   6      439.98      419.47     11.05 o 
   0   4   6      616.87      822.14     81.60 o 
   1   4   6      362.49      465.37     47.70 o 
   2   4   6      993.62      906.71     31.71 o 
   3   4   6        3.55        3.83      2.63 o 
   4   4   6      202.36      207.76     10.08 o 
   5   4   6       64.79       77.90      7.03 o 
   6   4   6       20.82       19.88      7.76 o 
  -5   5   6        9.65        0.60      3.39 o 
  -4   5   6      190.69      167.49      7.89 o 
  -3   5   6      327.26      318.53      9.75 o 
  -2   5   6        4.47        5.52      1.35 o 
  -1   5   6      190.66      217.63      6.64 o 
   0   5   6        0.73        1.99      1.13 o 
   1   5   6        1.27        0.29      1.28 o 
   2   5   6       93.41       94.82      4.54 o 
   3   5   6      154.13      150.98      8.22 o 
   4   5   6       76.43       70.49      5.62 o 
   5   5   6       47.54       51.67      5.55 o 
  -5   6   6       53.36       32.36      9.19 o 
  -4   6   6       78.51       60.27      7.02 o 
  -3   6   6      370.38      376.33     12.23 o 
  -2   6   6      184.03      181.87      5.99 o 
  -1   6   6      254.61      272.10      8.26 o 
   0   6   6     1017.96     1029.91     27.10 o 
   1   6   6      130.67      155.14      6.04 o 
   2   6   6      160.68      142.74      6.23 o 
   3   6   6      131.92      143.21      7.15 o 
   4   6   6      100.23       95.29      6.22 o 
   5   6   6       95.46       63.10      6.94 o 
  -4   7   6       98.47       93.12      8.62 o 
  -3   7   6        2.98       -1.08      2.17 o 
  -2   7   6       34.05       39.40      4.03 o 
  -1   7   6       20.72       23.09      2.23 o 
   0   7   6      275.74      264.80      8.26 o 
   1   7   6      122.26      130.55      5.50 o 
   2   7   6        7.54        8.51      2.98 o 
   3   7   6        3.02        3.01      2.42 o 
   4   7   6       24.22       23.47      3.57 o 
  -4   8   6      108.58      124.79      9.32 o 
  -3   8   6       11.37        7.52      2.78 o 
  -2   8   6        0.19       -1.87      2.28 o 
  -1   8   6      220.44      216.08      9.45 o 
   0   8   6       63.72       53.28      4.27 o 
   1   8   6       25.97       26.59      2.58 o 
   2   8   6        6.28        4.91      2.77 o 
   3   8   6       37.61       39.39      4.20 o 
   4   8   6        2.00        1.45      2.80 o 
  -3   9   6       32.52       27.51      3.72 o 
  -2   9   6        0.04        1.19      1.52 o 
  -1   9   6       11.57       12.39      2.11 o 
   0   9   6       48.25       46.57      3.14 o 
   1   9   6        8.06       10.81      2.10 o 
   2   9   6      218.47      216.52      8.37 o 
   3   9   6        1.20        2.84      4.35 o 
  -1  10   6       20.79       17.58      2.36 o 
   0  10   6        9.33        8.93      2.42 o 
   1  10   6        3.87        4.54      2.01 o 
  -6   1   7      459.87      424.30     19.13 o 
  -5   1   7       60.00       85.38      5.35 o 
  -4   1   7      193.64      189.10      7.52 o 
  -3   1   7      460.09      423.19     15.81 o 
  -2   1   7     2085.77     1521.77    114.66 o 
  -1   1   7     6705.49     5700.60    312.54 o 
   0   1   7      235.94      209.43     10.63 o 
   1   1   7     6597.21     6083.13    302.01 o 
   2   1   7       11.24       18.48      1.89 o 
   3   1   7      230.30      245.45      9.11 o 
   4   1   7       32.68       29.40      3.21 o 
   5   1   7       50.82       51.48      4.53 o 
   6   1   7       80.83       79.04     13.84 o 
  -6   2   7      126.56      130.01      7.80 o 
  -5   2   7       43.59       37.76      4.41 o 
  -4   2   7      285.60      285.81      8.53 o 
  -3   2   7        6.13       18.22      1.43 o 
  -2   2   7     1182.90     1027.58    134.85 o 
  -1   2   7      926.35      757.29     36.91 o 
   0   2   7     4909.12     4365.55    208.42 o 
   1   2   7      182.69      188.52      8.74 o 
   2   2   7     2129.72     2347.74    126.76 o 
   3   2   7       42.35       54.95      2.81 o 
   4   2   7        1.75        3.66      2.49 o 
   5   2   7       16.59       21.86      3.95 o 
   6   2   7       58.95       60.40     18.85 o 
  -6   3   7        7.08        9.98      3.26 o 
  -5   3   7      116.02      128.45      9.74 o 
  -4   3   7       14.07       12.32      1.82 o 
  -3   3   7      428.18      386.15     10.08 o 
  -2   3   7      704.57      561.01     33.93 o 
  -1   3   7      287.50      258.44     17.19 o 
   0   3   7     1078.72      973.75     47.47 o 
   1   3   7       15.51        5.61      1.10 o 
   2   3   7      598.46      571.23     21.75 o 
   3   3   7      438.08      436.40     13.04 o 
   4   3   7      356.42      334.17     12.75 o 
   5   3   7      203.09      203.76     20.99 o 
   6   3   7       71.12       69.56      9.86 o 
  -6   4   7       16.34       21.93      4.75 o 
  -5   4   7      150.12      150.06      7.89 o 
  -4   4   7      207.14      178.10      7.88 o 
  -3   4   7      414.50      383.32     10.41 o 
  -2   4   7       37.65       42.56      2.11 o 
  -1   4   7     1899.29     1978.77    140.89 o 
   1   4   7      432.18      491.84     27.89 o 
   2   4   7      411.54      382.14     11.48 o 
   3   4   7      307.24      314.82     11.59 o 
   4   4   7      475.53      491.82     21.07 o 
   5   4   7       15.10        3.89      4.90 o 
   6   4   7       12.54        6.44      5.30 o 
  -5   5   7        1.67       -0.36      3.24 o 
  -4   5   7        2.59        4.93      3.48 o 
  -3   5   7       19.20       24.80      2.28 o 
  -2   5   7      225.56      220.98      6.55 o 
  -1   5   7       31.09       49.09      2.44 o 
   0   5   7        1.97        4.67      1.33 o 
   1   5   7        1.26        2.33      1.06 o 
   2   5   7      238.06      261.26      9.30 o 
   3   5   7      239.50      220.04     10.17 o 
   4   5   7      138.05      143.65      8.17 o 
   5   5   7       16.35       10.84      6.19 o 
  -5   6   7       14.67       17.17      4.94 o 
  -4   6   7       86.61       82.54      5.77 o 
  -3   6   7        5.10       10.63      2.16 o 
  -2   6   7      251.30      243.09      7.64 o 
  -1   6   7      348.75      360.63     10.46 o 
   0   6   7       26.76       25.13      2.01 o 
   1   6   7       99.17       98.92      4.36 o 
   2   6   7      165.48      180.26      7.25 o 
   3   6   7       10.28        9.35      2.74 o 
   4   6   7        1.84        1.36      2.74 o 
   5   6   7       26.37       34.22      3.99 o 
  -4   7   7       39.35       35.81      4.10 o 
  -3   7   7       91.40       90.26      5.54 o 
  -2   7   7       89.00       86.63      4.43 o 
  -1   7   7       23.61       22.77      2.13 o 
   0   7   7       88.00       93.99      4.07 o 
   1   7   7      180.22      185.17      6.44 o 
   2   7   7       58.87       58.09      5.25 o 
   3   7   7       73.50       78.76      4.49 o 
   4   7   7        0.84        0.12      2.65 o 
  -4   8   7       26.02       17.04      5.49 o 
  -3   8   7       52.07       60.30      8.38 o 
  -2   8   7        2.42        2.86      2.17 o 
  -1   8   7      195.59      187.60     10.62 o 
   0   8   7       63.37       71.46      6.48 o 
   1   8   7      206.20      229.93      8.94 o 
   2   8   7       22.40       18.74      3.01 o 
   3   8   7       15.65       18.62      2.81 o 
   4   8   7        6.77        7.00      6.44 o 
  -3   9   7       30.88       26.03      3.41 o 
  -2   9   7       21.79       20.33      3.27 o 
  -1   9   7       41.10       35.56      3.62 o 
   0   9   7       12.75       15.55      2.17 o 
   1   9   7       17.14       14.53      2.96 o 
   2   9   7      104.07      132.34     12.24 o 
   3   9   7       21.70       28.22      4.54 o 
  -1  10   7        5.11        3.67      1.74 o 
   0  10   7       31.33       35.30      3.64 o 
   1  10   7        4.33        2.65      3.03 o 
  -6   0   8        0.04        0.35      3.50 o 
  -5   0   8      311.67      328.58     19.20 o 
  -4   0   8       79.30       94.83      7.56 o 
  -3   0   8     1589.20     1552.89     76.96 o 
  -2   0   8     1196.91      776.50     75.93 o 
  -1   0   8     9331.29     8867.36    860.69 o 
   0   0   8     8144.26     8238.39    555.33 o 
   1   0   8     3343.83     3194.40    215.28 o 
   2   0   8       44.30       28.04      3.22 o 
   3   0   8      324.09      259.61     16.29 o 
   4   0   8       30.21       34.70      5.30 o 
   5   0   8       84.37       83.87     13.38 o 
   6   0   8        5.79       13.06      8.90 o 
  -6   1   8        4.52        3.53      2.95 o 
  -5   1   8        5.12        6.54      2.98 o 
  -4   1   8       21.57       25.25      1.98 o 
  -3   1   8      120.06      127.51      4.98 o 
  -2   1   8     1198.89      894.36     61.51 o 
  -1   1   8    11773.72     9455.33    517.85 o 
   0   1   8        3.29        3.67      1.08 o 
   1   1   8      142.22      117.11      6.25 o 
   2   1   8     3735.36     4266.57    323.67 o 
   3   1   8       56.06       69.63      3.62 o 
   4   1   8      257.14      265.77     13.77 o 
   5   1   8       74.89       96.54      8.46 o 
   6   1   8        1.32       10.98     10.41 o 
  -6   2   8        0.21        2.34      3.09 o 
  -5   2   8      145.75      161.28      7.84 o 
  -4   2   8      185.39      171.43      6.26 o 
  -3   2   8       95.41      102.98      3.37 o 
  -2   2   8       16.14       22.48      4.73 o 
  -1   2   8     2299.64     2055.87     98.82 o 
   0   2   8     1454.14     1363.94     65.73 o 
   1   2   8     1092.17     1037.50     44.78 o 
   2   2   8       53.23       61.21      6.44 o 
   3   2   8        4.20        4.72      1.44 o 
   4   2   8       47.91       62.25      5.53 o 
   5   2   8       72.43       87.63      5.52 o 
   6   2   8        0.02       -1.39      4.11 o 
  -5   3   8      146.64      140.71      7.20 o 
  -4   3   8       28.70       28.05      2.23 o 
  -3   3   8        0.96        1.00      1.03 o 
  -2   3   8     1931.12     1719.67    117.48 o 
  -1   3   8     1497.94     1186.42     70.27 o 
   0   3   8       96.77      112.22      6.69 o 
   1   3   8     2685.72     3239.84    130.54 o 
   2   3   8     1127.86     1078.28     40.13 o 
   3   3   8      122.90      146.87      5.51 o 
   4   3   8      156.01      157.43      7.28 o 
   5   3   8       22.51       15.53      5.47 o 
   6   3   8        8.46        3.03      7.00 o 
  -6   4   8        0.13       82.34     11.17 o 
  -5   4   8       56.93       56.53      4.24 o 
  -4   4   8        9.56       11.73      2.60 o 
  -3   4   8       77.50       82.09      3.31 o 
  -2   4   8     1107.62     1094.07     29.45 o 
  -1   4   8     1658.38     1722.27     67.05 o 
   0   4   8     4241.54     4692.47    329.12 o 
   1   4   8      760.74      734.07     27.46 o 
   2   4   8      187.51      161.62      5.87 o 
   3   4   8      312.93      298.49     11.03 o 
   4   4   8     2040.51     2133.88     85.66 o 
   5   4   8       17.70       22.80      4.23 o 
  -5   5   8       39.85       35.32      4.92 o 
  -4   5   8      137.86      151.80      7.73 o 
  -3   5   8       40.57       40.04      3.17 o 
  -2   5   8      799.24      824.92     20.60 o 
  -1   5   8     1304.50     1301.92     33.82 o 
   0   5   8      210.67      236.08      6.92 o 
   1   5   8      471.98      454.08     12.61 o 
   2   5   8     1832.39     1874.06     57.73 o 
   3   5   8      298.01      291.53     12.74 o 
   4   5   8       46.28       57.13      5.17 o 
   5   5   8        8.49       14.82      3.81 o 
  -5   6   8      104.87      114.75      8.08 o 
  -4   6   8       20.92       39.45      3.96 o 
  -3   6   8      171.03      172.81      9.78 o 
  -2   6   8      290.93      287.41      8.47 o 
  -1   6   8      381.19      384.88     11.12 o 
   0   6   8      287.46      307.10      9.02 o 
   1   6   8      110.03      109.84      4.62 o 
   2   6   8       55.76       57.93      3.60 o 
   3   6   8      909.97      921.24     34.16 o 
   4   6   8      282.60      316.75     13.62 o 
   5   6   8        2.55        2.16      3.72 o 
  -4   7   8        1.35        0.97      3.22 o 
  -3   7   8      192.76      190.88      9.02 o 
  -2   7   8      138.91      141.21      6.03 o 
  -1   7   8       28.67       31.31      2.42 o 
   0   7   8       25.23       32.04      2.34 o 
   1   7   8        4.22        4.71      1.62 o 
   2   7   8       15.54       20.50      2.74 o 
   3   7   8       55.64       62.03      4.01 o 
   4   7   8       17.92       20.31      3.28 o 
  -4   8   8        0.18       -1.50      3.95 o 
  -3   8   8       11.14       17.92      4.35 o 
  -2   8   8       47.01       43.95      4.38 o 
  -1   8   8       22.04       21.98      2.78 o 
   0   8   8      456.93      445.52     16.75 o 
   1   8   8       15.78       15.74      3.00 o 
   2   8   8       72.26       63.15      3.94 o 
   3   8   8        0.45       -1.30      2.04 o 
  -3   9   8       18.64       22.34      3.79 o 
  -2   9   8       11.38       13.59      2.10 o 
  -1   9   8       19.30       24.42      2.11 o 
   0   9   8        2.78        0.91      1.73 o 
   1   9   8       15.02       14.39      2.11 o 
   2   9   8        1.52        2.56      1.72 o 
  -1  10   8       21.21        9.66      3.79 o 
   0  10   8        1.65        0.27      1.70 o 
  -6   1   9       49.20       43.38      5.85 o 
  -5   1   9       60.76       66.11      4.82 o 
  -4   1   9        0.51        1.51      1.43 o 
  -3   1   9      562.91      568.87     13.33 o 
  -2   1   9      208.83      171.50     13.25 o 
  -1   1   9      809.66      596.74     38.23 o 
   0   1   9       98.45       87.01      5.29 o 
   1   1   9      546.18      494.52     24.23 o 
   2   1   9     4861.95     5576.29    422.60 o 
   3   1   9      242.25      233.84      8.85 o 
   4   1   9       99.18      109.07      7.01 o 
   5   1   9       59.53       67.65      4.84 o 
   6   1   9        0.68        0.76      6.81 o 
  -6   2   9      108.85      103.14     12.93 o 
  -5   2   9        0.48       -2.19      2.19 o 
  -4   2   9        0.86        1.25      1.48 o 
  -3   2   9      155.40      183.58      5.29 o 
  -1   2   9       88.07       84.03     12.33 o 
   0   2   9        3.60        6.88      1.97 o 
   1   2   9     1403.42     1261.60     61.08 o 
   2   2   9      411.67      451.54     24.01 o 
   3   2   9      268.03      281.17      8.93 o 
   4   2   9      937.83      993.78     53.72 o 
   5   2   9        1.40        2.67      2.81 o 
   6   2   9       60.30       60.71      6.87 o 
  -6   3   9        0.11        1.95      2.90 o 
  -5   3   9      205.02      190.57      9.10 o 
  -4   3   9        1.24        2.43      1.59 o 
  -3   3   9       18.62       23.22      1.59 o 
  -2   3   9     1534.26     1455.36     41.16 o 
  -1   3   9      101.45       70.63      5.87 o 
   0   3   9     2528.69     2293.26    109.90 o 
   1   3   9     2291.47     2571.41    114.66 o 
   2   3   9      565.94      541.50     18.22 o 
   3   3   9      486.09      476.18     14.20 o 
   4   3   9       11.26       13.74      2.92 o 
   5   3   9      241.77      287.24     30.03 o 
   6   3   9      112.17      111.17     12.52 o 
  -6   4   9        3.25        7.00      4.54 o 
  -5   4   9       74.37       58.96      5.53 o 
  -4   4   9      364.02      379.37     12.04 o 
  -3   4   9      101.57      111.98      4.48 o 
  -2   4   9       61.05       70.85      2.90 o 
  -1   4   9     1166.73     1147.16     29.71 o 
   0   4   9      256.03      375.36     13.89 o 
   1   4   9      190.60      192.30      8.48 o 
   2   4   9      198.57      181.19      5.72 o 
   3   4   9       98.70       95.78      4.63 o 
   4   4   9       20.61       14.54      3.76 o 
   5   4   9       95.52       79.01      8.65 o 
  -5   5   9       20.19       28.49      7.21 o 
  -4   5   9        5.56        5.94      2.52 o 
  -3   5   9      228.08      250.81      8.48 o 
  -2   5   9       49.21       56.87      2.56 o 
  -1   5   9        1.02        0.92      1.25 o 
   0   5   9       29.66       33.89      1.97 o 
   1   5   9      243.73      247.45     10.46 o 
   2   5   9       62.76       65.00      3.51 o 
   3   5   9      633.99      604.70     23.28 o 
   4   5   9        0.27        2.84      2.88 o 
   5   5   9        0.01       -1.36      4.51 o 
  -5   6   9       54.12       44.77     10.06 o 
  -4   6   9      113.51       87.59     11.99 o 
  -3   6   9       82.37      103.08      4.84 o 
  -2   6   9        1.05        2.70      1.48 o 
  -1   6   9      136.41      128.27      4.77 o 
   0   6   9       31.21       35.99      2.28 o 
   1   6   9      183.19      173.91      6.28 o 
   2   6   9       92.73       97.06      5.30 o 
   3   6   9       99.25      117.96      9.03 o 
   4   6   9        4.50        8.02      3.22 o 
   5   6   9       21.86       21.97      5.11 o 
  -4   7   9       77.76       51.45      6.89 o 
  -3   7   9      115.11       95.65      5.92 o 
  -2   7   9       91.68       81.94      4.41 o 
  -1   7   9      121.68      119.16      7.34 o 
   0   7   9       23.18       22.82      2.14 o 
   1   7   9       38.81       48.15      3.23 o 
   2   7   9        0.85       -2.33      2.33 o 
   3   7   9      153.44      148.94     13.24 o 
   4   7   9        3.68        2.09      2.35 o 
  -4   8   9       35.96       26.29      6.44 o 
  -3   8   9       55.45       52.98      6.19 o 
  -2   8   9        2.73        2.45      2.14 o 
  -1   8   9      292.77      294.00     10.26 o 
   0   8   9      316.24      297.64     10.86 o 
   1   8   9      138.59      124.82      5.43 o 
   2   8   9       50.80       64.99      4.52 o 
   3   8   9        0.02       -3.00      3.17 o 
  -2   9   9       18.91       30.39      8.71 o 
  -1   9   9        1.91        0.37      1.45 o 
   0   9   9       12.60       13.95      1.91 o 
   1   9   9       74.32       88.78      4.98 o 
   2   9   9       27.36       26.20      3.91 o 
  -6   0  10        0.33        0.01      3.27 o 
  -5   0  10     1132.03     1258.12     63.91 o 
  -4   0  10      414.42      457.00     16.57 o 
  -3   0  10      175.74      161.88      6.65 o 
  -2   0  10     3552.92     2400.12    231.20 o 
  -1   0  10     4616.15     4164.86    396.96 o 
   0   0  10      338.80      300.35     29.27 o 
   1   0  10     1184.81     1097.34     74.85 o 
   3   0  10      529.64      596.24     36.33 o 
   4   0  10      209.40      236.64     14.27 o 
   5   0  10      804.58      866.56     51.26 o 
   6   0  10      204.30      162.28     12.14 o 
  -6   1  10       43.79       43.24      3.90 o 
  -5   1  10       45.54       42.56      4.06 o 
  -4   1  10      545.06      547.08     13.78 o 
  -3   1  10     1988.92     2029.04     48.38 o 
  -2   1  10      291.15      194.21     15.03 o 
  -1   1  10       11.26       10.96      1.62 o 
   0   1  10      206.18      189.28     10.69 o 
   1   1  10       20.34       23.66      2.11 o 
   2   1  10     1119.80     1328.42    102.25 o 
   3   1  10       84.89       89.18      4.46 o 
   4   1  10      288.28      288.53     12.56 o 
   5   1  10       15.12       17.14      3.28 o 
   6   1  10       69.46       70.50     12.13 o 
  -6   2  10        1.78        0.43      2.81 o 
  -5   2  10       71.77       70.04      4.26 o 
  -4   2  10      332.73      347.70     10.06 o 
  -3   2  10      441.15      455.99     11.54 o 
  -2   2  10     1020.90      981.51     71.42 o 
  -1   2  10      706.09      507.73     36.44 o 
   0   2  10     2224.16     1834.81     88.29 o 
   1   2  10      401.83      383.45     22.51 o 
   2   2  10      887.54      974.72     41.25 o 
   3   2  10      520.99      531.81     18.17 o 
   4   2  10       13.43       27.49      3.76 o 
   5   2  10       51.09       43.41      4.02 o 
   6   2  10       20.89       11.04      7.29 o 
  -6   3  10       61.88       60.16      5.25 o 
  -5   3  10       21.41       14.96      2.87 o 
  -4   3  10        0.46        0.13      1.37 o 
  -3   3  10      206.14      218.52      6.61 o 
  -2   3  10     1740.53     1654.97     43.12 o 
  -1   3  10        0.08        2.27      3.79 o 
   0   3  10      325.99      295.24     15.66 o 
   1   3  10     1802.97     1980.73    118.61 o 
   2   3  10      995.52      975.41     29.27 o 
   3   3  10      120.75      134.79      5.23 o 
   4   3  10      279.09      306.00     13.33 o 
   5   3  10      123.75      133.96     10.20 o 
  -6   4  10        1.13        2.84      4.73 o 
  -5   4  10        0.61        0.99      2.82 o 
  -4   4  10      366.00      386.32     12.21 o 
  -3   4  10       27.35       35.33      2.40 o 
  -2   4  10       16.59       15.47      1.40 o 
  -1   4  10     1093.74     1130.38     29.34 o 
   0   4  10        1.02        6.49      1.37 o 
   1   4  10      817.50      899.35     28.05 o 
   2   4  10       13.86       13.83      1.86 o 
   3   4  10       57.63       60.73      4.12 o 
   4   4  10       39.11       33.97      4.25 o 
   5   4  10      120.53      151.85     12.39 o 
  -5   5  10      134.33      132.36      8.13 o 
  -4   5  10      166.31      166.70      7.09 o 
  -3   5  10        1.71        3.23      1.68 o 
  -2   5  10       21.04       24.12      1.84 o 
  -1   5  10      179.23      188.41      5.53 o 
   0   5  10      121.61      132.95      4.46 o 
   1   5  10      132.96      126.68      5.31 o 
   2   5  10        1.61        2.19      1.63 o 
   3   5  10      878.48      850.48     31.86 o 
   4   5  10       80.99       79.15      6.10 o 
   5   5  10       62.52       69.16     11.84 o 
  -5   6  10      106.43       97.49      8.81 o 
  -4   6  10       31.46       41.40      3.72 o 
  -3   6  10        2.36        5.19      1.81 o 
  -2   6  10       25.99       27.08      2.22 o 
  -1   6  10       32.83       36.71      3.64 o 
   0   6  10        1.44        4.91      1.35 o 
   1   6  10       47.02       52.31      3.13 o 
   2   6  10      164.61      185.16      8.18 o 
   3   6  10      271.87      280.30     12.30 o 
   4   6  10       34.50       26.71      3.73 o 
   5   6  10        3.48        5.30      3.98 o 
  -4   7  10       46.29       47.86      7.41 o 
  -3   7  10       20.37       30.37      3.51 o 
  -2   7  10       33.22       30.24      2.76 o 
  -1   7  10      661.28      682.30     18.91 o 
   0   7  10        0.04        0.56      1.63 o 
   1   7  10       34.83       34.61      2.84 o 
   2   7  10       16.99       22.25      3.05 o 
   3   7  10        0.84        0.47      3.41 o 
   4   7  10       37.38       33.47      4.03 o 
  -3   8  10        8.27        9.02      2.33 o 
  -2   8  10        3.96       -0.24      2.10 o 
  -1   8  10       37.49       36.81      2.79 o 
   0   8  10       22.77       26.15      2.52 o 
   1   8  10        2.47        2.62      1.85 o 
   2   8  10       12.27       14.39      3.58 o 
   3   8  10        6.94        7.72      2.79 o 
  -2   9  10       41.20       37.89      4.74 o 
  -1   9  10       19.28       18.52      3.06 o 
   0   9  10        0.16       -0.45      1.55 o 
   1   9  10        9.27        8.45      1.87 o 
   2   9  10        0.05       -0.61      1.50 o 
  -6   1  11      157.16      170.53      7.90 o 
  -5   1  11      621.86      685.83     22.70 o 
  -4   1  11       15.18       15.53      1.59 o 
  -3   1  11      787.89      760.78     18.67 o 
  -1   1  11     3338.60     2406.02    163.94 o 
   0   1  11     1772.42     1569.74    106.00 o 
   1   1  11      397.49      299.78     15.13 o 
   2   1  11       66.78       67.48      7.96 o 
   3   1  11       64.97       83.94      4.28 o 
   4   1  11        0.04        0.05      1.67 o 
   5   1  11        3.98        3.80      2.55 o 
   6   1  11       78.03       51.75     11.37 o 
  -6   2  11        6.54        4.70      2.67 o 
  -5   2  11        2.38        3.48      2.51 o 
  -4   2  11      556.73      598.40     15.08 o 
  -3   2  11     1645.41     1626.80     39.09 o 
  -2   2  11       18.20       18.88      2.11 o 
  -1   2  11     4029.20     2796.95    190.89 o 
   0   2  11     2199.13     1763.10     85.01 o 
   1   2  11      490.58      439.41     31.73 o 
   2   2  11      357.16      313.11     14.01 o 
   3   2  11      286.60      283.78      9.88 o 
   4   2  11      138.41      152.11      8.98 o 
   5   2  11       21.28       17.76      3.04 o 
   6   2  11       60.45       30.51      7.77 o 
  -6   3  11        4.01        7.27      3.00 o 
  -5   3  11      115.00      122.55      6.64 o 
  -4   3  11       92.76      103.03      4.13 o 
  -3   3  11      382.59      365.96     10.30 o 
  -2   3  11     5625.56     5300.01    145.86 o 
  -1   3  11       74.84       82.09      8.91 o 
   0   3  11      654.08      500.75     36.78 o 
   1   3  11     3842.09     3931.29    167.97 o 
   2   3  11       62.32       64.41      3.15 o 
   3   3  11        0.62        2.73      1.58 o 
   4   3  11       19.05       15.74      3.39 o 
   5   3  11       45.69       63.38      6.63 o 
  -6   4  11       19.47       14.96      5.49 o 
  -5   4  11        1.33        3.34      2.44 o 
  -4   4  11       74.40       70.49      4.69 o 
  -3   4  11        8.06       11.78      1.68 o 
  -2   4  11       10.11       13.62      1.36 o 
  -1   4  11      252.03      285.10      7.59 o 
   0   4  11      115.00      145.10      4.58 o 
   1   4  11       65.32       56.03      2.82 o 
   2   4  11      537.09      518.21     15.77 o 
   3   4  11      297.36      328.54     11.21 o 
   4   4  11      256.35      226.61     12.43 o 
   5   4  11        9.32       17.61      5.40 o 
  -5   5  11      173.73      151.84     11.26 o 
  -4   5  11       22.10       13.48      2.79 o 
  -3   5  11       78.78       96.06      4.67 o 
  -2   5  11      153.35      157.50      5.36 o 
  -1   5  11       29.41       35.05      1.99 o 
   0   5  11       63.22       69.07      2.94 o 
   1   5  11       32.59       32.40      2.57 o 
   2   5  11        1.61        2.66      1.95 o 
   3   5  11     1195.26     1204.28     43.98 o 
   4   5  11        0.08       -0.68      2.95 o 
   5   5  11       38.78       45.27      7.58 o 
  -5   6  11        3.30        0.04      4.46 o 
  -4   6  11      202.85      221.74      9.20 o 
  -3   6  11       48.84       66.64      4.40 o 
  -2   6  11      127.00      131.12      5.02 o 
  -1   6  11      866.11      887.22     23.73 o 
   0   6  11     1077.84     1149.13     30.02 o 
   1   6  11        0.12        0.53      1.61 o 
   2   6  11       11.26       10.82      2.73 o 
   3   6  11       13.36        7.60      3.13 o 
   4   6  11       15.03       14.18      2.96 o 
  -4   7  11       11.53        2.13      3.55 o 
  -3   7  11      140.33      148.48      7.93 o 
  -2   7  11       20.08       19.19      2.49 o 
  -1   7  11      143.77      155.78      7.88 o 
   0   7  11        1.37        1.27      1.43 o 
   1   7  11       30.97       35.96      3.31 o 
   2   7  11      112.71      121.05      8.19 o 
   3   7  11        7.03        9.48      4.60 o 
   4   7  11       10.37        4.52      2.55 o 
  -3   8  11        1.66        0.00      2.72 o 
  -2   8  11       30.53       27.41      3.02 o 
  -1   8  11       55.15       52.97      3.12 o 
   0   8  11        0.22       -0.68      1.74 o 
   1   8  11       11.50       15.10      2.40 o 
   2   8  11       17.35       21.80      2.80 o 
   3   8  11       62.07       59.59      6.72 o 
  -2   9  11        4.23        3.79      3.60 o 
  -1   9  11       13.85       13.36      1.83 o 
   0   9  11        0.07       -0.74      1.85 o 
   1   9  11        2.08        2.81      1.65 o 
   2   9  11       25.79       23.86      2.52 o 
  -6   0  12      176.38      156.06     10.47 o 
  -5   0  12      453.08      472.37     25.93 o 
  -4   0  12        3.47        5.12      1.91 o 
  -3   0  12        8.94       10.40      1.82 o 
  -1   0  12      201.60      168.00     18.84 o 
   0   0  12     6093.02     5598.85    631.19 o 
   1   0  12     4487.72     3441.66    330.11 o 
   2   0  12     1686.67     1667.16    122.47 o 
   3   0  12     1183.26     1136.77     85.18 o 
   4   0  12       59.18       85.96      7.09 o 
   5   0  12       81.31       79.23     16.17 o 
   6   0  12      108.83       80.05     12.52 o 
  -6   1  12       62.48       51.92      3.82 o 
  -5   1  12      122.55      109.18      5.44 o 
  -4   1  12      104.34      104.68      3.76 o 
  -3   1  12        3.46       10.94      1.59 o 
  -2   1  12     1210.75     1285.28     87.99 o 
  -1   1  12        8.16       12.57      8.71 o 
   0   1  12      321.31      324.34     24.05 o 
   1   1  12      295.94      182.06     14.09 o 
   2   1  12      971.91      882.95     46.76 o 
   3   1  12        1.69        2.74      1.92 o 
   4   1  12       23.05       21.98      2.89 o 
   5   1  12       12.55        4.67      2.72 o 
   6   1  12       55.84       22.55      7.20 o 
  -6   2  12        9.95        5.04      2.64 o 
  -5   2  12        0.43       -0.11      2.14 o 
  -4   2  12      202.86      230.63      6.66 o 
  -3   2  12       16.96       18.53      1.55 o 
  -2   2  12     1852.83     1851.50     51.13 o 
  -1   2  12      118.68      108.00     13.86 o 
   0   2  12      123.17      101.76      7.68 o 
   1   2  12      340.69      274.47     30.14 o 
   2   2  12       40.10       46.08      3.81 o 
   3   2  12      529.73      508.37     19.38 o 
   4   2  12       64.27       77.65      6.98 o 
   5   2  12        9.03        8.23      2.75 o 
  -6   3  12        8.29       11.45      2.86 o 
  -5   3  12        5.64        2.97      3.42 o 
  -4   3  12       45.57       51.00      2.55 o 
  -3   3  12      132.29      138.50      4.39 o 
  -2   3  12     1154.73     1072.42     28.05 o 
  -1   3  12       99.39      130.56      6.20 o 
   0   3  12       63.76       70.70     10.61 o 
   1   3  12      695.27      618.19     26.78 o 
   2   3  12       24.82       20.27      1.73 o 
   3   3  12       48.42       64.23      3.51 o 
   4   3  12      743.25      755.45     37.43 o 
   5   3  12       36.65       41.73     12.60 o 
  -5   4  12       28.53       23.73      3.39 o 
  -4   4  12       27.96       20.75      2.00 o 
  -3   4  12        4.65        2.92      1.56 o 
  -2   4  12       80.09       90.21      3.50 o 
  -1   4  12      203.11      214.63      6.05 o 
   0   4  12      613.63      548.66     14.73 o 
   1   4  12      218.22      195.15      7.01 o 
   2   4  12      434.61      449.39     13.81 o 
   3   4  12     1496.23     1521.75     48.55 o 
   4   4  12      160.13      152.54     26.10 o 
   5   4  12        6.95       10.22      5.11 o 
  -5   5  12        0.03        3.04      3.12 o 
  -4   5  12       53.90       78.31      5.43 o 
  -3   5  12       74.16       91.55      5.02 o 
  -2   5  12        1.04        0.82      1.52 o 
  -1   5  12      626.53      649.09     16.43 o 
   0   5  12       29.70       31.86      1.95 o 
   1   5  12      585.60      660.36     23.36 o 
   2   5  12     1209.56     1241.06     44.28 o 
   3   5  12      396.29      404.42     16.44 o 
   4   5  12      149.04      145.67     13.30 o 
   5   5  12      116.32      115.53     11.76 o 
  -5   6  12       30.17       26.18      4.82 o 
  -4   6  12        0.25        3.75      2.23 o 
  -3   6  12       77.97       86.57      7.21 o 
  -2   6  12      173.38      190.78      6.52 o 
  -1   6  12      739.58      831.78     22.40 o 
   0   6  12      174.58      211.27      6.74 o 
   1   6  12      244.70      276.83     11.08 o 
   2   6  12       16.28       20.12      2.93 o 
   3   6  12       27.08       34.38      3.64 o 
   4   6  12       44.99       26.41      3.17 o 
  -4   7  12       75.17       76.40      5.46 o 
  -3   7  12       13.22       14.26      3.04 o 
  -2   7  12       24.97       19.36      2.35 o 
  -1   7  12      463.01      488.72     14.90 o 
   0   7  12       44.82       41.59      3.00 o 
   1   7  12       28.50       37.26      3.12 o 
   2   7  12       30.67       25.55      3.70 o 
   3   7  12        4.16       -2.13      3.24 o 
   4   7  12        4.79        6.20      3.00 o 
  -3   8  12        0.06        2.07      2.59 o 
  -2   8  12       12.61       12.42      2.28 o 
  -1   8  12       29.17       36.59      4.78 o 
   0   8  12       34.44       33.64      3.29 o 
   1   8  12        9.10        9.46      2.18 o 
   2   8  12       26.86       31.26      3.02 o 
   3   8  12        5.96        5.68      2.54 o 
  -2   9  12       12.94       12.69      3.03 o 
  -1   9  12       14.57       11.51      3.09 o 
   0   9  12        0.97       -1.25      1.74 o 
   1   9  12        4.70        5.60      2.06 o 
   2   9  12       49.35       47.13      6.84 o 
  -6   1  13        0.05        2.55      1.99 o 
  -5   1  13       41.47       36.99      3.25 o 
  -4   1  13      212.98      232.39      6.66 o 
  -3   1  13      102.38      126.71      4.03 o 
  -2   1  13      314.70      293.43      8.10 o 
  -1   1  13        9.50        5.37      3.07 o 
   0   1  13      114.03       91.31      6.25 o 
   1   1  13      604.94      421.56     43.36 o 
   2   1  13     1036.33      968.82     51.16 o 
   3   1  13      177.04      183.24     10.39 o 
   4   1  13       58.19       69.08      4.77 o 
   5   1  13       18.53       32.56      3.48 o 
   6   1  13      153.19      130.64     15.76 o 
  -6   2  13       20.85       20.40      4.05 o 
  -5   2  13      138.93      149.86      6.75 o 
  -4   2  13      109.17      125.81      4.37 o 
  -3   2  13      633.58      653.36     16.30 o 
  -2   2  13      282.38      302.39      8.44 o 
   0   2  13     3663.83     2836.59    173.73 o 
   2   2  13      518.64      480.35     16.12 o 
   3   2  13       98.89       91.00      5.25 o 
   4   2  13     1202.10     1274.67     56.24 o 
   5   2  13      112.29      126.05      6.44 o 
  -6   3  13       29.95       23.21      3.74 o 
  -5   3  13       11.77        8.01      3.04 o 
  -4   3  13       81.81       83.13      3.64 o 
  -3   3  13       18.75       17.21      2.61 o 
  -2   3  13       63.95       56.32      2.92 o 
  -1   3  13      899.87      873.88     26.84 o 
   0   3  13      318.91      267.39     21.01 o 
   1   3  13      654.29      645.59     20.70 o 
   2   3  13      224.03      219.53      7.20 o 
   3   3  13     1843.43     1839.50     59.41 o 
   4   3  13       15.13       13.27      3.31 o 
   5   3  13      229.53      244.93     14.97 o 
  -5   4  13       66.75       73.03      4.57 o 
  -4   4  13        0.28        1.57      1.59 o 
  -3   4  13      227.65      218.11      8.03 o 
  -2   4  13       12.85       12.64      1.66 o 
  -1   4  13      586.69      542.30     14.60 o 
   0   4  13        0.14       -0.15      1.02 o 
   1   4  13       60.85       70.52      4.02 o 
   2   4  13      331.95      366.17     12.49 o 
   3   4  13      164.39      164.85      7.84 o 
   4   4  13        2.98       -3.10      4.35 o 
   5   4  13        2.97       -1.49      3.12 o 
  -5   5  13       28.32       21.13      3.88 o 
  -4   5  13       10.20        9.81      2.71 o 
  -3   5  13       36.46       40.26      4.73 o 
  -2   5  13     1780.08     1937.27     53.38 o 
  -1   5  13       23.39       26.75      1.88 o 
   0   5  13      165.54      192.40      6.40 o 
   1   5  13      241.55      266.42     10.51 o 
   2   5  13       13.99       19.38      2.44 o 
   3   5  13      101.44      107.59      6.34 o 
   4   5  13       14.65       18.02      3.57 o 
   5   5  13        0.25       -3.60      3.60 o 
  -5   6  13        0.06        1.89      4.92 o 
  -4   6  13       27.88       27.88      3.68 o 
  -3   6  13       10.21        9.69      2.66 o 
  -2   6  13      155.65      153.59      5.96 o 
  -1   6  13       43.81       43.10      2.75 o 
   0   6  13      325.33      354.53     11.00 o 
   1   6  13      229.44      238.52     10.00 o 
   2   6  13      190.78      202.48     10.43 o 
   3   6  13      106.30       97.64      5.82 o 
   4   6  13      136.73      130.78     11.13 o 
  -4   7  13        9.33        7.49      2.46 o 
  -3   7  13        5.99        4.29      2.37 o 
  -2   7  13      133.22      140.64      8.96 o 
  -1   7  13      236.03      235.59      8.81 o 
   0   7  13       61.95       66.15      3.63 o 
   1   7  13       30.01       27.25      3.47 o 
   2   7  13      141.27      160.89      8.66 o 
   3   7  13      108.97       97.41     11.19 o 
   4   7  13       26.45       25.57      5.30 o 
  -3   8  13      115.73      115.88      8.84 o 
  -2   8  13        6.66        8.40      2.16 o 
  -1   8  13        0.76        1.04      1.90 o 
   0   8  13       68.84       74.86      6.10 o 
   1   8  13       44.80       46.64      4.15 o 
   2   8  13      155.69      161.67     10.94 o 
   3   8  13        0.09        0.97      2.27 o 
  -2   9  13       25.09       31.03      3.52 o 
  -1   9  13        8.67        7.68      1.74 o 
   0   9  13       71.01       80.51      5.17 o 
   1   9  13       17.53       13.31      4.24 o 
  -6   0  14        2.72        2.79      5.30 o 
  -5   0  14       33.97       40.13      5.08 o 
  -4   0  14      911.33     1033.82     35.84 o 
  -3   0  14      102.39       99.63      4.83 o 
  -2   0  14     3196.40     3502.81    133.00 o 
   0   0  14      761.14      518.97     52.59 o 
   2   0  14      936.71      912.39     84.14 o 
   3   0  14      197.99      213.41     26.31 o 
   4   0  14       16.29        8.62      3.31 o 
   5   0  14       20.69       36.14      4.07 o 
  -6   1  14       66.65       70.98     11.11 o 
  -5   1  14       14.18       14.68      2.24 o 
  -4   1  14       16.60       15.15      1.63 o 
  -3   1  14      249.59      243.34      6.73 o 
  -2   1  14      112.73      139.82      4.44 o 
   0   1  14       67.15       52.07      9.38 o 
   1   1  14       75.90       83.99      8.91 o 
   2   1  14      462.28      423.50     18.48 o 
   3   1  14      796.00      832.98     34.59 o 
   4   1  14      291.47      319.84     13.82 o 
   5   1  14       46.75       46.39      3.78 o 
  -6   2  14       16.78       12.81      4.31 o 
  -5   2  14      151.23      136.35      5.54 o 
  -4   2  14       73.26       80.29      3.25 o 
  -3   2  14        0.46        1.46      1.17 o 
  -2   2  14      432.93      438.60     11.14 o 
  -1   2  14       26.92       36.84      2.87 o 
   0   2  14      886.64      679.46     61.34 o 
   1   2  14      172.10      149.75      7.22 o 
   2   2  14       83.82       84.30      4.38 o 
   3   2  14      300.87      321.95     17.45 o 
   4   2  14       28.74       37.66      4.81 o 
   5   2  14      194.45      180.23      8.10 o 
  -6   3  14       15.15        4.92      4.17 o 
  -5   3  14       81.49       89.80      5.28 o 
  -4   3  14       17.68       16.82      1.95 o 
  -3   3  14      374.68      384.60     11.66 o 
  -2   3  14     1176.81     1133.90     32.09 o 
  -1   3  14      159.69      123.33      4.87 o 
   0   3  14       40.47       45.33      2.80 o 
   1   3  14        2.08        4.73      1.39 o 
   2   3  14      125.64      137.45      5.07 o 
   3   3  14      371.41      363.87     13.10 o 
   4   3  14      156.81      151.23      9.08 o 
   5   3  14        0.84        4.87      3.53 o 
  -5   4  14      296.88      318.79     12.30 o 
  -4   4  14       36.12       44.85      3.03 o 
  -3   4  14        0.38        1.47      1.52 o 
  -2   4  14      382.95      379.64     12.62 o 
  -1   4  14      418.33      440.46     12.05 o 
   0   4  14      262.59      283.88      8.67 o 
   1   4  14        3.27        7.05      1.46 o 
   2   4  14       11.69       13.15      1.81 o 
   3   4  14        0.08        3.11      2.07 o 
   4   4  14      208.82      212.74     18.99 o 
   5   4  14      109.14      117.06      8.06 o 
  -5   5  14       10.19        0.47      4.07 o 
  -4   5  14       72.10       67.10      4.09 o 
  -3   5  14      444.95      465.39     17.26 o 
  -2   5  14     1250.03     1394.34     42.88 o 
  -1   5  14       98.66      122.73      4.49 o 
   0   5  14       48.95       68.61      3.23 o 
   1   5  14       22.06       23.08      3.92 o 
   2   5  14        8.51        8.17      2.42 o 
   3   5  14        5.75        7.30      2.93 o 
   4   5  14       70.77       70.79      5.38 o 
   5   5  14       16.63       19.12      4.73 o 
  -4   6  14       15.48       15.63      2.67 o 
  -3   6  14       15.49       14.57      2.76 o 
  -2   6  14      266.57      297.44     10.67 o 
  -1   6  14        4.96        4.18      1.89 o 
   0   6  14      134.16      146.48      5.50 o 
   1   6  14        0.05       -1.19      1.95 o 
   2   6  14       44.81       44.33      4.09 o 
   3   6  14        7.01        4.57      2.86 o 
   4   6  14       14.84       14.99      3.14 o 
  -4   7  14        7.61        5.90      3.02 o 
  -3   7  14      102.58       96.74      5.29 o 
  -2   7  14      158.91      158.28      9.47 o 
  -1   7  14        7.75        8.63      1.96 o 
   0   7  14       31.80       29.17      2.57 o 
   1   7  14       17.11       29.73      3.75 o 
   2   7  14      772.35      879.27     36.93 o 
   3   7  14       44.21       40.22      4.03 o 
  -3   8  14       20.06       18.95      3.44 o 
  -2   8  14        4.81        2.08      2.17 o 
  -1   8  14       19.23       18.86      2.54 o 
   0   8  14        8.03        9.53      2.40 o 
   1   8  14       96.19       91.24      5.91 o 
   2   8  14        0.53        1.38      2.01 o 
   3   8  14       38.15       49.17      4.50 o 
  -1   9  14        0.84       -2.21      2.27 o 
   0   9  14        6.13        5.49      2.11 o 
   1   9  14        7.36        4.10      1.97 o 
  -6   1  15        1.51        0.86      2.51 o 
  -5   1  15       24.67       16.07      2.35 o 
  -4   1  15       83.70       80.68      3.28 o 
  -3   1  15       50.77       58.18      2.76 o 
  -2   1  15     1095.46     1082.64     26.02 o 
  -1   1  15      178.05      176.03     10.07 o 
   0   1  15      594.31      369.07     27.59 o 
   1   1  15      870.14      859.39     30.91 o 
   2   1  15      118.48      109.16      5.17 o 
   3   1  15       98.63      102.63      6.52 o 
   4   1  15        0.49        2.13      2.20 o 
   5   1  15       23.51       21.78      7.57 o 
  -6   2  15       55.96       69.04     12.22 o 
  -5   2  15       29.09       30.02      2.54 o 
  -4   2  15      157.11      182.94      5.61 o 
  -3   2  15       55.67       61.78      2.83 o 
  -2   2  15      247.13      243.39      6.70 o 
  -1   2  15     3308.19     3255.20     88.26 o 
   0   2  15     1396.27     1251.36     81.49 o 
   1   2  15      721.04      732.60     26.03 o 
   2   2  15     1361.52     1325.67     38.66 o 
   3   2  15      140.22      143.74      6.24 o 
   4   2  15        1.97        3.04      2.90 o 
   5   2  15       11.73       10.31      2.75 o 
  -5   3  15      166.75      181.49      6.53 o 
  -4   3  15        2.40        3.82      1.47 o 
  -3   3  15      457.05      451.92     13.51 o 
  -2   3  15       22.55       20.25      1.83 o 
  -1   3  15      230.51      202.13      8.60 o 
   0   3  15      329.75      321.31     13.12 o 
   1   3  15     1318.00     1217.76     43.21 o 
   2   3  15        3.62        7.01      1.54 o 
   3   3  15      349.51      377.63     16.75 o 
   4   3  15       46.56       57.96      5.23 o 
   5   3  15       22.41       30.14      4.20 o 
  -5   4  15       16.56       12.12      2.64 o 
  -4   4  15       81.44       78.87      3.78 o 
  -3   4  15      128.65      133.32      7.83 o 
  -2   4  15        3.09        4.34      1.54 o 
  -1   4  15      165.21      199.45      6.68 o 
   0   4  15        6.27       14.28      1.63 o 
   1   4  15       67.58       77.15      4.43 o 
   2   4  15       15.86       16.82      2.86 o 
   3   4  15       12.56       18.24      2.42 o 
   4   4  15      174.33      201.99     18.60 o 
   5   4  15       89.50       91.75     14.98 o 
  -5   5  15        0.02        2.28      3.20 o 
  -4   5  15        8.60        8.12      2.05 o 
  -3   5  15      404.84      461.03     15.26 o 
  -2   5  15     1390.86     1596.32     54.37 o 
  -1   5  15        5.88        8.53      1.57 o 
   0   5  15      128.66      147.11      5.76 o 
   1   5  15       37.48       43.01      3.68 o 
   2   5  15      511.46      570.99     21.30 o 
   3   5  15      103.17       96.31      6.26 o 
   4   5  15        6.14       10.75      3.11 o 
  -4   6  15       21.48       15.17      2.61 o 
  -3   6  15      162.27      147.78      7.06 o 
  -2   6  15        1.49       -0.15      1.61 o 
  -1   6  15       37.81       42.72      4.51 o 
   0   6  15      149.14      150.15      6.13 o 
   1   6  15       26.77       24.13      3.31 o 
   2   6  15        4.56        5.82      2.91 o 
   3   6  15      185.49      201.22     10.25 o 
   4   6  15       42.23       34.33      7.11 o 
  -4   7  15        5.15        3.53      2.87 o 
  -3   7  15        0.35        0.04      1.72 o 
  -2   7  15      198.49      208.38      8.12 o 
  -1   7  15        8.49        5.98      2.24 o 
   0   7  15      171.40      180.83      7.23 o 
   1   7  15      127.47      138.18      8.09 o 
   2   7  15      118.95      126.05      6.78 o 
   3   7  15       73.50       74.02      6.10 o 
  -3   8  15       29.63       29.66      3.51 o 
  -2   8  15       12.79        9.84      2.06 o 
  -1   8  15        1.69        7.92      6.30 o 
   0   8  15       65.12       70.55     12.92 o 
   1   8  15       54.72       59.81      9.59 o 
   2   8  15        0.13       -0.24      1.99 o 
  -1   9  15        0.23       -1.42      1.74 o 
   0   9  15       11.99       10.67      2.87 o 
   1   9  15       43.40       41.96      4.60 o 
  -6   0  16        0.09        2.01      2.80 o 
  -5   0  16        0.10        0.58      2.32 o 
  -4   0  16      177.83      187.99      8.17 o 
  -3   0  16        6.74       10.96      2.08 o 
  -2   0  16      626.26      646.90     22.56 o 
  -1   0  16     1645.87     1616.71     62.58 o 
   1   0  16     1809.30     1807.95     90.60 o 
   2   0  16      276.80      273.03     15.17 o 
   3   0  16     1517.21     1643.38    121.93 o 
   4   0  16      221.91      270.35     16.27 o 
   5   0  16        1.95       -3.22      3.70 o 
  -6   1  16       14.16        7.57      3.79 o 
  -5   1  16        2.45        5.14      1.99 o 
  -4   1  16      358.16      418.59     11.04 o 
  -3   1  16      136.50      143.72      4.60 o 
  -2   1  16      129.38      120.23      4.14 o 
  -1   1  16     1578.04     1606.51     43.96 o 
   0   1  16      340.78      356.60     15.35 o 
   1   1  16     1255.59     1174.69     41.97 o 
   2   1  16     2741.33     2572.94     90.79 o 
   3   1  16       14.59       15.06      2.48 o 
   4   1  16       69.17       71.14      4.84 o 
   5   1  16      110.43       91.07      5.37 o 
  -6   2  16        4.57        4.54      3.79 o 
  -5   2  16       67.37       68.54      5.22 o 
  -4   2  16       53.23       59.33      2.83 o 
  -3   2  16        4.35        5.59      1.52 o 
  -2   2  16        5.18        6.22      1.17 o 
  -1   2  16       45.61       39.23      2.25 o 
   0   2  16      240.07      206.98      8.33 o 
   1   2  16     1660.61     1585.33     55.22 o 
   2   2  16       37.01       45.74      3.45 o 
   3   2  16      201.28      235.81      9.01 o 
   4   2  16       83.77       87.12      6.31 o 
   5   2  16        1.65        0.54      1.88 o 
  -5   3  16       10.62        8.25      2.34 o 
  -4   3  16        1.38        1.32      1.55 o 
  -3   3  16     1267.91     1315.90     36.65 o 
  -2   3  16        2.09       -0.24      1.48 o 
  -1   3  16      186.60      157.75      5.49 o 
   0   3  16        3.61        5.56      1.58 o 
   1   3  16       65.69       57.70      3.43 o 
   2   3  16      262.89      273.32      8.91 o 
   3   3  16       54.05       58.71      5.44 o 
   4   3  16       27.02       27.68      3.83 o 
   5   3  16        4.17        3.09      2.51 o 
  -5   4  16        4.03        5.28      1.92 o 
  -4   4  16        4.97       11.15      2.19 o 
  -3   4  16     1844.31     2084.10     89.29 o 
  -2   4  16      186.54      184.23      6.47 o 
  -1   4  16      829.81      877.26     25.13 o 
   0   4  16      471.41      480.14     15.48 o 
   1   4  16      710.91      708.33     37.87 o 
   2   4  16       68.68       67.67      3.39 o 
   3   4  16      108.21      111.68      5.92 o 
   4   4  16       36.77       32.77      6.82 o 
   5   4  16       27.75       31.78      5.97 o 
  -5   5  16        0.08       -2.41      3.04 o 
  -4   5  16        0.47       -0.27      1.99 o 
  -3   5  16        9.29       15.67      2.38 o 
  -2   5  16      703.81      800.38     25.31 o 
  -1   5  16      342.08      358.79     11.19 o 
   0   5  16       65.38       64.66      3.96 o 
   1   5  16      240.28      325.44     14.87 o 
   2   5  16      244.08      244.87     10.22 o 
   3   5  16      103.42      108.35      6.87 o 
   4   5  16        2.90        3.27      2.64 o 
  -4   6  16       15.40        6.50      3.47 o 
  -3   6  16       27.57       27.26      2.93 o 
  -2   6  16      113.02      119.26      5.23 o 
  -1   6  16      109.01      116.87      5.81 o 
   0   6  16      103.17      117.13      5.31 o 
   1   6  16      186.89      219.58     10.91 o 
   2   6  16      223.17      235.42     11.74 o 
   3   6  16      125.89      118.35      7.17 o 
   4   6  16        0.02        3.48      2.93 o 
  -4   7  16        4.94        5.12      4.12 o 
  -3   7  16       40.15       52.19      3.75 o 
  -2   7  16        7.76       12.26      1.96 o 
  -1   7  16       31.02       31.75      3.03 o 
   0   7  16        0.76        3.27      1.71 o 
   1   7  16        7.56        6.40      2.70 o 
   2   7  16       72.78       77.97     11.27 o 
   3   7  16      102.14      118.34     10.81 o 
  -3   8  16        4.81        5.81      2.87 o 
  -2   8  16       18.07       12.98      2.47 o 
  -1   8  16       42.13       43.55      3.17 o 
   0   8  16       68.66       70.47      6.26 o 
   1   8  16       88.65       90.07      6.61 o 
   2   8  16       35.05       25.11      4.08 o 
  -1   9  16        2.31        2.27      2.65 o 
   0   9  16       19.74        6.91      7.86 o 
  -6   1  17        0.06        0.19      4.73 o 
  -5   1  17       17.57       21.56      2.36 o 
  -4   1  17       35.36       42.23      2.46 o 
  -3   1  17      159.39      164.99      5.46 o 
  -2   1  17       92.40      102.47      3.75 o 
  -1   1  17       39.24       61.60      2.80 o 
   0   1  17       33.41       33.38      5.97 o 
   1   1  17      314.92      311.23     13.99 o 
   2   1  17      102.94      108.82      5.36 o 
   3   1  17      320.95      362.67     21.70 o 
   4   1  17        6.35        8.81      2.11 o 
   5   1  17      292.09      281.53     10.93 o 
  -5   2  17       54.15       51.24      2.90 o 
  -4   2  17      120.31      126.72      5.52 o 
  -3   2  17       92.45       99.89      4.36 o 
  -2   2  17      162.82      186.18      5.88 o 
  -1   2  17       12.47       19.43      2.26 o 
   0   2  17        1.14       -0.65      1.27 o 
   1   2  17      737.24      640.88     29.40 o 
   2   2  17      292.71      288.69      9.39 o 
   3   2  17      740.42      785.01     26.51 o 
   4   2  17       93.47      108.50      8.36 o 
   5   2  17       16.78       17.46      2.51 o 
  -5   3  17       63.27       55.31      4.11 o 
  -4   3  17      338.01      340.61     11.86 o 
  -3   3  17      174.09      171.81      6.31 o 
  -2   3  17       46.60       47.82      3.03 o 
  -1   3  17      309.81      289.45      8.99 o 
   0   3  17       12.92       21.74      2.27 o 
   1   3  17       10.50        5.77      1.67 o 
   2   3  17      968.06      974.69     28.76 o 
   3   3  17      204.35      201.73      8.68 o 
   4   3  17        1.30        3.59      2.35 o 
   5   3  17       11.75       16.05      3.92 o 
  -5   4  17       11.12        9.59      2.13 o 
  -4   4  17       91.00       81.17      4.10 o 
  -3   4  17      868.46      931.50     28.55 o 
  -2   4  17      164.88      167.11      5.99 o 
  -1   4  17       21.40       21.40      2.12 o 
   0   4  17       45.17       54.78      3.27 o 
   1   4  17      161.99      179.20      7.62 o 
   2   4  17      535.64      544.64     16.69 o 
   3   4  17       69.76       86.42      4.95 o 
   4   4  17      146.96      121.83     13.09 o 
  -5   5  17        0.03        1.89      4.16 o 
  -4   5  17        9.66        9.55      2.16 o 
  -3   5  17       26.40       23.42      2.83 o 
  -2   5  17       81.33       87.17      3.95 o 
  -1   5  17       40.07       44.67      2.58 o 
   0   5  17       17.60       19.85      2.14 o 
   1   5  17      464.74      508.08     21.98 o 
   2   5  17        5.15        5.88      2.03 o 
   3   5  17       14.64       21.27      3.13 o 
   4   5  17       41.03       31.19      3.86 o 
  -4   6  17       25.07       30.55      3.68 o 
  -3   6  17       42.85       42.00      3.40 o 
  -2   6  17        1.02        5.75      2.58 o 
  -1   6  17      176.76      184.70      7.32 o 
   0   6  17      150.21      153.46      6.34 o 
   1   6  17       13.71       19.72      2.88 o 
   2   6  17      124.16      163.61      8.78 o 
   3   6  17      142.15      133.35      7.36 o 
  -3   7  17       36.71       39.35      3.37 o 
  -2   7  17        8.65        9.53      4.00 o 
  -1   7  17        0.82        1.82      1.62 o 
   0   7  17       33.87       33.67      2.76 o 
   1   7  17       10.38        5.73      2.46 o 
   2   7  17      156.16      150.89      8.22 o 
   3   7  17      132.62      120.42     15.28 o 
  -2   8  17        6.92        7.54      3.58 o 
  -1   8  17       16.25       16.33      2.35 o 
   0   8  17        3.39        4.09      2.36 o 
   1   8  17        2.25        3.90      2.03 o 
   2   8  17       52.93       41.91      5.22 o 
  -5   0  18       53.84       56.99     11.22 o 
  -4   0  18       64.36       99.16      7.49 o 
  -3   0  18       58.69       71.14      4.83 o 
  -2   0  18      591.22      610.53     21.53 o 
  -1   0  18      183.18      215.84     15.45 o 
   0   0  18      364.24      352.83     26.11 o 
   1   0  18       54.54       56.84      4.82 o 
   2   0  18        3.96        6.44      2.41 o 
   3   0  18        6.18        2.84      4.54 o 
   4   0  18       10.90       11.54      3.58 o 
   5   0  18      815.38      775.57     34.69 o 
  -5   1  18        4.00        5.73      2.05 o 
  -4   1  18       95.31      110.10      4.07 o 
  -3   1  18      592.26      676.48     17.88 o 
  -2   1  18      247.95      255.29      7.49 o 
  -1   1  18       44.70       40.29      3.32 o 
   0   1  18      209.57      203.73      9.53 o 
   1   1  18        2.01        6.83      1.64 o 
   2   1  18      453.77      446.77     16.94 o 
   3   1  18      113.86      115.47      7.23 o 
   4   1  18      188.00      203.36      8.45 o 
   5   1  18        6.27        3.42      2.02 o 
  -5   2  18       53.19       39.94      2.98 o 
  -4   2  18       28.48       32.21      2.56 o 
  -3   2  18       10.49        8.53      1.76 o 
  -2   2  18       16.08       18.36      1.85 o 
  -1   2  18       84.29       79.18      3.45 o 
   0   2  18      403.02      381.13     12.64 o 
   1   2  18       91.20       91.62      4.67 o 
   2   2  18      126.01      125.95      4.56 o 
   3   2  18       54.36       58.42      3.68 o 
   4   2  18      179.03      146.93      7.50 o 
   5   2  18        4.02        5.61      2.11 o 
  -5   3  18        0.08        2.66      1.79 o 
  -4   3  18      332.09      338.74     10.54 o 
  -3   3  18       79.03       85.81      4.01 o 
  -2   3  18      292.59      289.63      9.99 o 
  -1   3  18        3.09        4.98      1.81 o 
   0   3  18      420.53      401.98     14.65 o 
   1   3  18      568.89      584.84     21.52 o 
   2   3  18        0.44        1.56      1.21 o 
   3   3  18      161.33      182.02      8.24 o 
   4   3  18       17.77       15.22      6.82 o 
   5   3  18        0.93        3.01      3.61 o 
  -5   4  18       12.16       16.01      2.45 o 
  -4   4  18       90.61      108.02      7.83 o 
  -3   4  18       18.40       16.70      2.39 o 
  -2   4  18      869.66      951.74     27.01 o 
  -1   4  18      597.45      628.57     16.98 o 
   0   4  18       24.23       32.03      2.35 o 
   1   4  18        0.33        3.66      3.99 o 
   2   4  18        1.56       -0.77      1.63 o 
   3   4  18       61.44       55.67      6.26 o 
   4   4  18        0.14       -2.46      3.22 o 
  -4   5  18       14.78       20.23      2.33 o 
  -3   5  18      412.64      471.96     17.28 o 
  -2   5  18      131.34      136.31      7.23 o 
  -1   5  18      350.18      382.03     11.71 o 
   0   5  18       10.00       12.89      1.97 o 
   1   5  18       32.07       35.84      3.20 o 
   2   5  18        0.40        1.18      1.84 o 
   3   5  18       23.69       24.38      4.58 o 
   4   5  18      168.16      156.92     10.12 o 
  -4   6  18       40.23       34.07      3.48 o 
  -3   6  18        4.52        2.23      2.01 o 
  -2   6  18       85.85       89.23      6.20 o 
  -1   6  18        5.48       11.46      2.11 o 
   0   6  18        5.65        5.07      1.79 o 
   1   6  18      123.83      120.54      6.98 o 
   2   6  18      160.57      184.67      9.71 o 
   3   6  18      283.29      275.35     15.40 o 
  -3   7  18        0.42        2.39      2.26 o 
  -2   7  18       21.22       28.71      2.76 o 
  -1   7  18        4.96        9.60      2.24 o 
   0   7  18        6.22        4.61      1.84 o 
   1   7  18      185.54      207.82     10.68 o 
   2   7  18        3.42        0.20      2.19 o 
   3   7  18        1.15        2.31      5.21 o 
  -2   8  18        3.62        6.70      2.84 o 
  -1   8  18       20.92       20.27      2.49 o 
   0   8  18       65.12       71.11      6.51 o 
   1   8  18        7.07        5.20      2.39 o 
   2   8  18       12.76       10.89      2.63 o 
  -5   1  19       10.41       15.22      2.21 o 
  -4   1  19       50.52       53.55      2.80 o 
  -3   1  19      126.45      133.80      5.15 o 
  -2   1  19     1173.98     1302.43     31.28 o 
  -1   1  19       86.09      117.01      5.96 o 
   0   1  19      139.96      148.14      7.33 o 
   1   1  19      372.09      346.00     13.42 o 
   2   1  19      265.51      264.08      9.53 o 
   3   1  19        0.23        0.74      2.04 o 
   4   1  19       38.83       35.22      3.04 o 
   5   1  19       26.23       21.23      2.52 o 
  -5   2  19        0.35        1.17      2.01 o 
  -4   2  19      411.42      443.78     13.30 o 
  -3   2  19      216.84      240.96      7.91 o 
  -2   2  19       86.23       85.48      3.77 o 
  -1   2  19     1237.34     1240.50     34.39 o 
   0   2  19     1315.95     1172.16     51.99 o 
   1   2  19       30.51       37.82      2.79 o 
   2   2  19      139.25      121.77      5.08 o 
   3   2  19       38.35       44.37      3.42 o 
   4   2  19        0.56        1.41      2.15 o 
   5   2  19       43.16       35.35      4.07 o 
  -5   3  19       75.60       87.51      7.30 o 
  -4   3  19       19.79       15.12      2.27 o 
  -3   3  19        1.13       -0.65      1.84 o 
  -2   3  19     1544.08     1622.58     48.83 o 
  -1   3  19      304.55      302.11      9.42 o 
   0   3  19      607.55      608.68     21.58 o 
   1   3  19      392.86      406.62     13.95 o 
   2   3  19       71.89       79.92      4.84 o 
   3   3  19       14.94       11.61      2.30 o 
   4   3  19        0.09        1.53      3.64 o 
  -5   4  19        1.30       -0.37      2.97 o 
  -4   4  19       84.83       91.99      4.39 o 
  -3   4  19      411.81      451.52     16.43 o 
  -2   4  19        0.49       -1.55      1.55 o 
  -1   4  19      369.60      444.12     12.47 o 
   0   4  19      331.30      395.57     13.20 o 
   1   4  19       20.12       25.32      2.65 o 
   2   4  19       32.03       43.32      3.88 o 
   3   4  19        0.09        0.83      2.86 o 
   4   4  19      175.64      173.74     15.57 o 
  -4   5  19        0.17        1.73      1.82 o 
  -3   5  19      277.17      291.28     11.42 o 
  -2   5  19      397.76      431.04     16.30 o 
  -1   5  19      211.24      233.52      7.79 o 
   0   5  19       21.16       20.47      2.28 o 
   1   5  19        1.34        3.11      2.49 o 
   2   5  19       39.13       47.12      3.63 o 
   3   5  19       30.05       30.46      3.79 o 
   4   5  19       23.73       20.45      4.73 o 
  -4   6  19       89.44       98.37      5.73 o 
  -3   6  19       70.35       82.14      4.71 o 
  -2   6  19       11.86       16.76      2.02 o 
  -1   6  19       85.85       88.54      5.77 o 
   0   6  19        9.42       12.78      1.93 o 
   1   6  19       43.66       54.01      4.90 o 
   2   6  19       13.87        8.09      3.07 o 
   3   6  19       40.99       39.88      4.18 o 
  -3   7  19       62.62       60.27      3.83 o 
  -2   7  19       20.36       22.66      3.59 o 
  -1   7  19      138.01      145.50      6.54 o 
   0   7  19       13.63       21.91      4.67 o 
   1   7  19       28.84       34.63      3.60 o 
   2   7  19      194.58      211.93      8.80 o 
  -2   8  19        0.02        2.78      2.12 o 
  -1   8  19       37.86       28.26      4.68 o 
   0   8  19       29.51       22.51      2.79 o 
   1   8  19       25.51       16.72      5.46 o 
  -5   0  20       56.70       63.46      5.58 o 
  -4   0  20        7.08       13.68      2.42 o 
  -3   0  20      214.19      233.62     11.47 o 
  -2   0  20      376.48      423.06     15.55 o 
  -1   0  20      356.79      400.01     16.75 o 
   0   0  20      523.32      520.91     27.63 o 
   1   0  20      366.48      395.02     21.55 o 
   2   0  20     2173.65     2233.67    111.96 o 
   3   0  20      402.89      411.19     33.54 o 
   4   0  20      198.37      236.72     29.34 o 
   5   0  20       84.19       60.69      4.57 o 
  -5   1  20       62.86       48.93      6.76 o 
  -4   1  20       27.27       28.70      2.27 o 
  -3   1  20       64.36       77.08      3.80 o 
  -2   1  20       53.43       52.19      2.77 o 
  -1   1  20      258.07      260.47      7.68 o 
   0   1  20      275.39      264.82     12.03 o 
   1   1  20      618.24      664.31     24.55 o 
   2   1  20     1142.20     1144.45     36.71 o 
   3   1  20        0.16        0.77      2.32 o 
   4   1  20      115.83      132.49      6.12 o 
   5   1  20      179.33      173.27      7.76 o 
  -5   2  20        0.04        3.33      1.84 o 
  -4   2  20       59.26       56.26      3.60 o 
  -3   2  20      171.68      174.51      6.90 o 
  -2   2  20      172.06      186.40      7.11 o 
  -1   2  20      311.65      317.27      9.85 o 
   0   2  20      626.92      641.04     26.82 o 
   1   2  20       89.87      103.95      5.28 o 
   2   2  20       77.55       80.14      5.54 o 
   3   2  20      183.22      177.63      7.97 o 
   4   2  20       11.88       13.74      2.51 o 
  -5   3  20        5.40        3.37      1.90 o 
  -4   3  20        0.56       -1.06      2.13 o 
  -3   3  20       15.19       22.56      2.49 o 
  -2   3  20        3.61        4.64      2.70 o 
  -1   3  20       34.88       42.81      2.88 o 
   0   3  20      465.18      455.61     18.86 o 
   1   3  20      264.98      264.69      9.70 o 
   2   3  20      138.09      130.02      5.19 o 
   3   3  20      244.33      225.83      9.76 o 
   4   3  20       15.49       11.63      3.57 o 
  -5   4  20       14.26        8.52      3.98 o 
  -4   4  20       25.02       33.67      2.78 o 
  -3   4  20      615.42      654.24     22.78 o 
  -2   4  20      570.98      637.09     18.61 o 
  -1   4  20        2.51        4.76      1.53 o 
   0   4  20     1310.38     1400.21     48.20 o 
   1   4  20      134.18      131.81      6.44 o 
   2   4  20      146.84      140.37      6.45 o 
   3   4  20       87.43       79.09      6.28 o 
   4   4  20       45.30       39.78      5.87 o 
  -4   5  20        0.44        3.48      1.72 o 
  -3   5  20       11.74       11.07      2.36 o 
  -2   5  20       61.83       63.76      6.04 o 
  -1   5  20       53.66       59.03      4.07 o 
   0   5  20       10.13        8.49      1.80 o 
   1   5  20      430.89      446.42     17.36 o 
   2   5  20      192.80      220.71     10.76 o 
   3   5  20        1.03       -0.34      2.18 o 
  -4   6  20      130.92      100.98      9.68 o 
  -3   6  20       81.24       76.41      4.28 o 
  -2   6  20       29.19       30.74      3.47 o 
  -1   6  20       10.53       11.98      2.12 o 
   0   6  20       30.26       40.31      3.06 o 
   1   6  20      255.28      282.84     13.36 o 
   2   6  20       41.76       40.45      4.66 o 
   3   6  20        2.76        6.62      3.04 o 
  -3   7  20       54.61       49.81      4.96 o 
  -2   7  20        0.09       -0.72      1.76 o 
  -1   7  20       56.26       49.46      5.41 o 
   0   7  20       97.64       90.91      7.42 o 
   1   7  20       30.48       26.59      3.05 o 
   2   7  20       90.96       80.24      7.44 o 
  -1   8  20        2.13        5.54      1.94 o 
   0   8  20       42.48       33.09      3.14 o 
   1   8  20       31.55       27.34      3.70 o 
  -5   1  21       65.06       52.92      4.08 o 
  -4   1  21       71.78       77.03      4.02 o 
  -3   1  21       67.41       69.75      3.97 o 
  -2   1  21       53.04       56.63      2.95 o 
  -1   1  21      471.76      508.98     13.92 o 
   0   1  21       17.60       22.75      2.79 o 
   1   1  21      245.73      266.60     10.90 o 
   2   1  21      794.20      860.89     27.92 o 
   3   1  21      272.27      288.31     14.13 o 
   4   1  21        2.10        1.87      2.11 o 
  -5   2  21       65.41       62.14      4.81 o 
  -4   2  21        2.96        7.50      1.77 o 
  -3   2  21       85.05       74.57      4.08 o 
  -2   2  21        3.68        3.70      2.06 o 
  -1   2  21      125.58      134.83      5.15 o 
   0   2  21      156.67      156.31      8.02 o 
   1   2  21       90.90       96.34      5.12 o 
   2   2  21      430.41      439.75     15.06 o 
   3   2  21        0.47        1.07      1.65 o 
   4   2  21      287.88      290.55     11.84 o 
  -5   3  21       14.17        7.58      2.19 o 
  -4   3  21       58.87       58.06      3.38 o 
  -3   3  21      109.49      116.26      5.23 o 
  -2   3  21        0.39       -0.01      1.99 o 
  -1   3  21      102.54      119.95      4.79 o 
   0   3  21       80.74       90.50      6.93 o 
   1   3  21      145.04      134.15      5.72 o 
   2   3  21      456.95      457.48     15.72 o 
   3   3  21      358.34      365.90     14.43 o 
   4   3  21       87.73       80.95      8.34 o 
  -4   4  21       18.67       22.76      2.40 o 
  -3   4  21      134.06      135.83      6.37 o 
  -2   4  21        3.13        5.09      1.58 o 
  -1   4  21        2.60        2.13      1.58 o 
   0   4  21      414.48      406.59     15.16 o 
   1   4  21      165.26      171.12      7.83 o 
   2   4  21      114.36      113.83      7.93 o 
   3   4  21        2.53       -0.37      2.05 o 
   4   4  21       29.80       18.18      4.73 o 
  -4   5  21       18.85       14.76      2.40 o 
  -3   5  21       67.78       75.37      4.29 o 
  -2   5  21      218.55      246.70      8.30 o 
  -1   5  21        0.36        0.40      1.70 o 
   0   5  21       56.10       65.07      4.89 o 
   1   5  21       10.93       22.22      4.15 o 
   2   5  21        7.90        8.33      3.17 o 
   3   5  21       11.96        7.19      2.77 o 
  -3   6  21       25.96       27.87      2.87 o 
  -2   6  21       25.76       25.40      3.37 o 
  -1   6  21       48.16       55.34      4.21 o 
   0   6  21       39.13       43.57      5.91 o 
   1   6  21       15.23       11.07      2.75 o 
   2   6  21       66.50       60.48      6.56 o 
   3   6  21       20.61       26.13      4.17 o 
  -2   7  21       58.63       57.47      4.10 o 
  -1   7  21       35.06       36.73      2.96 o 
   0   7  21       34.19       29.25      2.88 o 
   1   7  21        0.57        4.35      2.18 o 
   2   7  21        0.36        3.39      2.26 o 
   0   8  21        0.06        0.05      2.31 o 
  -5   0  22      150.57      143.51     12.34 o 
  -4   0  22      243.23      275.26     12.32 o 
  -3   0  22        7.42        4.43      2.84 o 
  -2   0  22      813.61      956.35     37.99 o 
  -1   0  22      968.44     1079.12     42.64 o 
   0   0  22       79.69      111.59     17.82 o 
   1   0  22      130.30      143.13     13.75 o 
   2   0  22      104.07      127.92      9.01 o 
   3   0  22       70.78       85.34      7.03 o 
   4   0  22       18.66       17.31      3.21 o 
  -5   1  22       25.82       23.33      2.64 o 
  -4   1  22       52.47       64.10      3.95 o 
  -3   1  22      623.31      700.82     21.92 o 
  -2   1  22       13.54       13.24      1.94 o 
  -1   1  22        1.94       -0.21      1.63 o 
   0   1  22       63.46       65.05      4.02 o 
   1   1  22       90.89       82.65      5.50 o 
   2   1  22       84.19       80.96      4.16 o 
   3   1  22        0.20        0.27      2.24 o 
   4   1  22       35.30       43.65      3.80 o 
  -5   2  22        9.40        3.89      2.57 o 
  -4   2  22      284.64      277.61      9.62 o 
  -3   2  22        0.02        0.28      1.86 o 
  -2   2  22       18.26       21.97      2.56 o 
  -1   2  22        2.47        1.30      1.55 o 
   0   2  22       16.33       19.83      2.78 o 
   1   2  22        2.15        3.72      1.81 o 
   2   2  22      117.52      103.50      6.28 o 
   3   2  22      114.94      128.14      8.39 o 
   4   2  22      158.02      170.68      8.58 o 
  -5   3  22        0.24       -1.14      3.22 o 
  -4   3  22        1.33        1.52      2.05 o 
  -3   3  22      504.13      545.10     19.37 o 
  -2   3  22        1.24        1.82      1.79 o 
  -1   3  22      468.83      484.71     15.65 o 
   0   3  22        8.97       13.55      6.06 o 
   1   3  22        7.97        7.86      1.94 o 
   2   3  22       21.21       21.01      2.54 o 
   3   3  22        6.13        1.94      2.01 o 
   4   3  22        9.66        5.17      2.53 o 
  -4   4  22        9.94       18.28      2.39 o 
  -3   4  22        9.87       15.21      2.49 o 
  -2   4  22      103.10       99.07      5.96 o 
  -1   4  22        9.28       10.52      1.90 o 
   0   4  22      118.44      110.28      5.54 o 
   1   4  22       21.03       21.49      2.80 o 
   2   4  22       21.44       21.29      2.43 o 
   3   4  22       14.97       23.17      4.26 o 
   4   4  22        0.14        2.46      3.60 o 
  -4   5  22       77.80       56.79      4.58 o 
  -3   5  22      250.46      273.60     12.76 o 
  -2   5  22        1.52        0.62      1.94 o 
  -1   5  22       22.90       18.32      2.19 o 
   0   5  22       42.05       43.94      3.25 o 
   1   5  22        6.69        1.31      1.87 o 
   2   5  22       78.74       82.87      5.37 o 
   3   5  22       24.29       22.56      6.44 o 
  -3   6  22       62.86       53.92      3.53 o 
  -2   6  22       50.44       61.26      6.75 o 
  -1   6  22       23.28       25.34      2.65 o 
   0   6  22       75.20       67.94      4.52 o 
   1   6  22        0.48        2.82      2.00 o 
   2   6  22        8.64        6.38      2.29 o 
  -2   7  22       26.63       26.06      3.08 o 
  -1   7  22       17.01       17.83      2.96 o 
   0   7  22        0.68        2.52      1.65 o 
   1   7  22      123.40      111.40      6.11 o 
  -5   1  23       18.02       16.05      2.75 o 
  -4   1  23       17.89       17.69      2.33 o 
  -3   1  23       43.77       48.56      3.83 o 
  -2   1  23        9.56       13.26      2.17 o 
  -1   1  23       69.46       67.13      3.19 o 
   0   1  23      403.11      437.87     16.89 o 
   1   1  23     1243.10     1341.03     48.35 o 
   2   1  23      198.56      200.29      7.78 o 
   3   1  23       27.89       33.07      3.11 o 
   4   1  23       16.81       13.85      2.08 o 
  -5   2  23       67.17       58.95      6.82 o 
  -4   2  23      117.62       88.54      6.62 o 
  -3   2  23       49.66       60.01      3.80 o 
  -2   2  23       96.17      104.93      4.88 o 
  -1   2  23     1113.26     1100.79     30.77 o 
   0   2  23      268.94      248.99     11.84 o 
   1   2  23      139.72      152.25      7.26 o 
   2   2  23      195.09      186.54     13.99 o 
   3   2  23      248.72      274.46     11.39 o 
   4   2  23       28.88       18.41      3.38 o 
  -4   3  23       33.35       37.33      3.45 o 
  -3   3  23      152.86      164.78      7.40 o 
  -2   3  23      518.42      538.55     15.95 o 
  -1   3  23       11.76       13.81      2.25 o 
   0   3  23      315.49      338.98     18.54 o 
   1   3  23      392.47      415.71     14.46 o 
   2   3  23      105.72       90.91      6.23 o 
   3   3  23       39.33       45.94      3.37 o 
   4   3  23       21.66       25.10      3.34 o 
  -4   4  23       40.00       34.08      3.41 o 
  -3   4  23       34.59       35.37      2.96 o 
  -2   4  23       30.77       34.81      2.63 o 
  -1   4  23        4.63        4.16      1.82 o 
   0   4  23       29.45       25.51      2.98 o 
   1   4  23        0.18        1.79      1.65 o 
   2   4  23       14.74       16.76      3.74 o 
   3   4  23       37.34       36.67      4.92 o 
  -3   5  23      124.70      146.41      6.53 o 
  -2   5  23        0.09        1.57      1.65 o 
  -1   5  23       56.14       56.37      3.30 o 
   0   5  23       17.68       19.72      2.64 o 
   1   5  23       40.38       35.44      3.66 o 
   2   5  23       45.60       44.45      3.75 o 
   3   5  23       11.48       15.52      3.60 o 
  -3   6  23        0.04        0.25      2.15 o 
  -2   6  23       26.67       17.44      2.65 o 
  -1   6  23      379.69      377.83     16.42 o 
   0   6  23      116.67      112.77      6.12 o 
   1   6  23       25.13       27.72      3.00 o 
   2   6  23      119.53      111.66      8.11 o 
  -2   7  23       42.34       37.51      5.12 o 
  -1   7  23       30.71       30.32      2.57 o 
   0   7  23       18.48       13.48      4.99 o 
   1   7  23        5.62        2.37      3.46 o 
  -4   0  24        0.16       -0.36      3.04 o 
  -3   0  24      103.66      118.50      8.09 o 
  -2   0  24       15.43       14.04      3.23 o 
  -1   0  24        0.78       -1.21      1.83 o 
   0   0  24     1156.11     1332.19     68.03 o 
   1   0  24     3141.41     3521.65    175.51 o 
   2   0  24        0.48        4.33      2.53 o 
   3   0  24      251.83      274.03     15.95 o 
   4   0  24       57.95       44.74      3.88 o 
  -4   1  24        3.62        6.91      2.11 o 
  -3   1  24        0.04        2.06      1.99 o 
  -2   1  24      424.59      474.48     15.47 o 
  -1   1  24      445.78      502.91     13.96 o 
   0   1  24       82.68       86.88      5.61 o 
   1   1  24      634.69      692.26     25.82 o 
   2   1  24       60.05       54.05      3.35 o 
   3   1  24       38.56       40.80      2.99 o 
   4   1  24       99.40      101.18      4.66 o 
  -4   2  24      215.18      210.92      7.60 o 
  -3   2  24       28.95       33.44      3.06 o 
  -2   2  24      107.22      106.53      5.11 o 
  -1   2  24      119.01      132.81      5.63 o 
   0   2  24      477.40      496.28     18.82 o 
   1   2  24       26.57       29.95      2.98 o 
   2   2  24       22.60       25.82      2.72 o 
   3   2  24       12.07       15.42      2.22 o 
   4   2  24       25.21       21.15      2.70 o 
  -4   3  24       10.78       11.96      1.90 o 
  -3   3  24       18.83       17.25      2.84 o 
  -2   3  24        8.73       10.12      1.95 o 
  -1   3  24       28.66       25.32      2.62 o 
   0   3  24       17.26       14.00      2.61 o 
   1   3  24       74.93       78.13      4.22 o 
   2   3  24        3.66        8.39      1.99 o 
   3   3  24      164.70      158.18      8.38 o 
  -4   4  24        2.76        6.15      1.76 o 
  -3   4  24       70.83       86.30      4.67 o 
  -2   4  24      162.84      177.20      9.14 o 
  -1   4  24       50.77       45.13      3.58 o 
   0   4  24       11.88       15.80      3.32 o 
   1   4  24        7.85        7.31      2.20 o 
   2   4  24        0.41        2.57      1.80 o 
   3   4  24      106.80      117.87      8.03 o 
  -3   5  24        0.53        0.74      1.82 o 
  -2   5  24       17.93       15.44      2.64 o 
  -1   5  24      153.90      165.98      8.03 o 
   0   5  24       40.82       35.52      3.25 o 
   1   5  24       53.18       68.40      6.51 o 
   2   5  24      280.47      259.77     25.89 o 
  -2   6  24       46.60       46.66      4.59 o 
  -1   6  24      102.23       97.97      7.11 o 
   0   6  24      128.26      122.26      9.50 o 
   1   6  24       27.42       24.74      4.09 o 
   2   6  24        1.78        2.27      2.84 o 
   0   7  24       89.55       90.64      9.86 o 
  -4   1  25      123.48      108.73      4.96 o 
  -3   1  25       30.94       25.97      3.11 o 
  -2   1  25      118.45      141.83      5.89 o 
  -1   1  25      148.66      161.19      6.85 o 
   0   1  25       92.48       96.48      6.68 o 
   1   1  25        3.19        4.26      1.81 o 
   2   1  25      183.93      189.22      8.46 o 
   3   1  25       27.47       27.09      2.49 o 
   4   1  25        2.92        7.76      3.41 o 
  -4   2  25       28.23       36.02      2.66 o 
  -3   2  25      206.24      195.12      8.27 o 
  -2   2  25       61.70       74.14      4.09 o 
  -1   2  25       40.10       34.15      3.47 o 
   0   2  25       43.33       48.50      4.05 o 
   1   2  25      362.64      374.58     14.71 o 
   2   2  25        5.70        5.41      2.02 o 
   3   2  25       92.36      106.07     14.23 o 
  -4   3  25      124.59      107.05      7.30 o 
  -3   3  25       19.01       17.79      2.79 o 
  -2   3  25       42.83       46.28      3.52 o 
  -1   3  25        6.09        8.44      2.17 o 
   0   3  25      130.14      113.16      6.03 o 
   1   3  25       12.30       14.43      1.91 o 
   2   3  25       58.95       62.07      5.72 o 
   3   3  25       86.49       82.19      4.99 o 
  -4   4  25       58.14       42.91      4.09 o 
  -3   4  25       41.65       40.40      3.02 o 
  -2   4  25       38.55       28.63      3.64 o 
  -1   4  25      144.97      146.90      6.76 o 
   0   4  25       11.38       11.21      2.52 o 
   1   4  25      143.38      158.85      7.37 o 
   2   4  25      110.84      110.59      8.27 o 
   3   4  25        0.17        1.89      4.16 o 
  -3   5  25        0.13        0.67      1.90 o 
  -2   5  25        0.22       -1.13      1.96 o 
  -1   5  25       56.06       53.79      6.25 o 
   0   5  25       75.11       67.33      4.29 o 
   1   5  25      347.02      357.79     13.94 o 
   2   5  25       21.86       23.25      3.07 o 
  -2   6  25      216.31      171.61     16.66 o 
  -1   6  25        9.11        6.95      2.05 o 
   0   6  25       49.56       48.39      3.21 o 
   1   6  25       20.77        7.41      2.54 o 
  -4   0  26      212.70      182.41     17.48 o 
  -3   0  26      101.04       84.35      6.55 o 
  -2   0  26      255.15      229.98     15.01 o 
  -1   0  26      528.65      556.31     23.47 o 
   0   0  26      231.99      258.82     15.58 o 
   1   0  26      484.36      518.78     28.12 o 
   2   0  26       70.09       80.80      9.95 o 
   3   0  26        5.58        4.67      5.68 o 
  -4   1  26      169.04      142.82      6.17 o 
  -3   1  26      323.92      339.35     12.70 o 
  -2   1  26       13.50       16.43      2.54 o 
  -1   1  26        2.77        1.16      1.69 o 
   0   1  26      455.16      492.44     18.81 o 
   1   1  26       11.75        9.92      2.31 o 
   2   1  26       16.16       14.05      2.32 o 
   3   1  26        5.39        8.71      1.94 o 
  -4   2  26       29.01       26.30      4.37 o 
  -3   2  26        0.01       -0.31      2.02 o 
  -2   2  26       13.07       12.70      2.44 o 
  -1   2  26      269.56      283.71     10.05 o 
   0   2  26        0.13       -0.75      1.79 o 
   1   2  26        2.76        2.22      1.70 o 
   2   2  26        4.48        5.99      2.08 o 
   3   2  26        4.55        9.04      2.05 o 
  -4   3  26        0.71        1.32      2.12 o 
  -3   3  26        0.68       -1.09      2.36 o 
  -2   3  26        5.79        7.39      1.84 o 
  -1   3  26        9.42       13.60      2.53 o 
   0   3  26      119.69      113.43      5.79 o 
   1   3  26       53.40       59.43      4.09 o 
   2   3  26        9.77       11.69      2.32 o 
   3   3  26        2.84        0.84      2.39 o 
  -3   4  26       81.35       71.49     10.75 o 
  -2   4  26      124.21      126.32      5.28 o 
  -1   4  26      114.45      121.27      8.96 o 
   0   4  26        5.17        7.22      2.03 o 
   1   4  26        5.26        5.18      2.95 o 
   2   4  26       27.67       24.00      3.83 o 
  -3   5  26        1.95        2.46      2.65 o 
  -2   5  26       37.65       37.22      5.74 o 
  -1   5  26       21.25       22.76      2.84 o 
   0   5  26      104.22      100.96      7.91 o 
   1   5  26        0.01        1.85      2.07 o 
   2   5  26        0.81        3.17      2.74 o 
  -1   6  26       15.69       14.48      2.68 o 
   0   6  26        8.73        6.08      1.96 o 
   1   6  26        0.36        4.48      2.17 o 
  -4   1  27       42.28       33.76      5.30 o 
  -3   1  27       43.36       50.10      4.57 o 
  -2   1  27      240.51      233.32      7.84 o 
  -1   1  27        4.68        5.69      1.80 o 
   0   1  27       38.33       33.32      4.13 o 
   1   1  27       41.01       43.88      3.47 o 
   2   1  27      254.85      226.21      8.56 o 
   3   1  27       11.52        8.31      2.46 o 
  -4   2  27       70.49       61.53      3.48 o 
  -3   2  27      361.96      382.03     16.26 o 
  -2   2  27       33.29       29.29      2.77 o 
  -1   2  27      117.39      128.34     11.77 o 
   0   2  27      388.95      382.12     18.34 o 
   1   2  27        0.10        1.97      1.90 o 
   2   2  27      113.29      114.47      7.28 o 
   3   2  27       27.24       23.82      2.49 o 
  -3   3  27       25.19       23.41      4.56 o 
  -2   3  27       84.18      110.35      5.53 o 
  -1   3  27       92.95       76.90      4.93 o 
   0   3  27        0.79        1.86      1.69 o 
   1   3  27      276.59      265.16     10.98 o 
   2   3  27       19.90       23.86      3.17 o 
  -3   4  27       38.50       37.17      4.72 o 
  -2   4  27        3.55        1.46      1.91 o 
  -1   4  27       53.88       58.35      7.28 o 
   0   4  27       62.28       80.86      5.36 o 
   1   4  27        8.85       10.94      2.05 o 
   2   4  27        4.64        0.95      1.84 o 
  -2   5  27        2.11        3.51      3.14 o 
  -1   5  27       61.12       59.34      8.10 o 
   0   5  27       18.72       17.08      3.28 o 
   1   5  27       16.27       13.02      2.18 o 
  -3   0  28       38.77       24.74      3.59 o 
  -2   0  28        4.75        1.63      2.59 o 
  -1   0  28       51.66       49.06      4.45 o 
   0   0  28     1298.88     1335.69     68.10 o 
   1   0  28      316.49      333.12     18.92 o 
   2   0  28      153.76      144.39     10.15 o 
   3   0  28      215.95      213.48     18.44 o 
  -3   1  28        0.73        0.72      2.02 o 
  -2   1  28        0.16        0.18      2.08 o 
  -1   1  28       30.90       31.50      2.92 o 
   0   1  28       27.99       27.90      2.91 o 
   1   1  28      602.93      614.75     23.06 o 
   2   1  28      340.91      338.86     15.58 o 
   3   1  28       48.59       48.17      4.62 o 
  -3   2  28       52.59       46.83      2.98 o 
  -2   2  28        0.66        1.70      1.97 o 
  -1   2  28        7.39        4.93      2.13 o 
   0   2  28      144.20      134.91      7.58 o 
   1   2  28       46.48       50.20      3.26 o 
   2   2  28       10.96       14.72      1.96 o 
  -3   3  28      110.14       98.48     14.22 o 
  -2   3  28        2.00        3.62      2.05 o 
  -1   3  28        3.76        3.37      1.69 o 
   0   3  28       47.35       47.24      3.72 o 
   1   3  28       29.26       28.04      2.75 o 
   2   3  28       13.39       14.72      2.20 o 
  -2   4  28        0.05        0.67      1.90 o 
  -1   4  28       55.16       57.58      4.59 o 
   0   4  28      302.65      288.04     11.46 o 
   1   4  28      138.92      140.15     14.23 o 
   2   4  28        8.15       13.25      3.41 o 
  -1   5  28      104.75       97.56      6.93 o 
   0   5  28       27.46       22.10      2.25 o 
   1   5  28       31.22       36.02      3.64 o 
  -3   1  29       24.49       20.98      2.76 o 
  -2   1  29        0.64        3.00      2.19 o 
  -1   1  29       97.95       88.41      4.79 o 
   0   1  29      205.86      213.98     16.70 o 
   1   1  29       30.91       34.32      2.75 o 
   2   1  29       13.92       11.73      2.60 o 
  -3   2  29        0.65       -0.62      1.98 o 
  -2   2  29       35.53       32.71      2.64 o 
  -1   2  29        4.62        4.03      2.35 o 
   0   2  29       40.28       36.91      3.00 o 
   1   2  29      179.08      192.87      7.49 o 
   2   2  29      101.95      103.41      5.16 o 
  -3   3  29        3.01        9.46      3.22 o 
  -2   3  29       45.55       41.22      2.77 o 
  -1   3  29        1.43        0.01      1.72 o 
   0   3  29       29.46       26.48      2.72 o 
   1   3  29       19.41       18.77      2.80 o 
   2   3  29       43.87       39.82      3.91 o 
  -2   4  29        7.54        5.12      2.59 o 
  -1   4  29       39.64       39.79      5.03 o 
   0   4  29        0.18        0.40      1.72 o 
   1   4  29       89.60       96.37      7.84 o 
   0   5  29       68.87       79.24      8.34 o 
  -3   0  30       24.45       13.26      3.79 o 
  -2   0  30       23.75       14.39      5.30 o 
  -1   0  30      429.45      367.23     20.06 o 
   0   0  30      211.02      196.34     12.30 o 
   1   0  30        1.67       -0.27      3.22 o 
   2   0  30        2.97        4.01      2.18 o 
  -3   1  30       33.67       25.89      7.29 o 
  -2   1  30       14.64       15.45      2.56 o 
  -1   1  30       53.43       36.26      4.76 o 
   0   1  30      389.35      370.74     17.50 o 
   1   1  30       43.48       38.74      3.36 o 
   2   1  30       32.02       31.90      2.65 o 
  -3   2  30       19.01       21.21      3.79 o 
  -2   2  30        1.01        2.81      2.09 o 
  -1   2  30        4.34        4.11      1.72 o 
   0   2  30        0.02        0.29      2.32 o 
   1   2  30       22.16       20.72      3.59 o 
   2   2  30        0.48        1.65      2.61 o 
  -2   3  30        0.20       -0.11      1.86 o 
  -1   3  30       56.81       49.65      5.78 o 
   0   3  30        5.02        8.39      2.11 o 
   1   3  30       34.62       39.08      2.83 o 
  -1   4  30       83.75       59.16      5.78 o 
   0   4  30       21.07       21.74      4.70 o 
  -2   1  31       33.10       31.75      4.20 o 
  -1   1  31       11.60        7.61      2.08 o 
   0   1  31      116.43       93.74      4.80 o 
   1   1  31      387.66      330.82     11.49 o 
  -2   2  31       86.31       58.78      6.83 o 
  -1   2  31      345.54      286.02     12.10 o 
   0   2  31      212.36      209.06      8.69 o 
   1   2  31        3.37        2.99      1.65 o 
  -1   3  31       49.12       41.58      5.07 o 
   0   3  31      133.97      104.68      5.00 o 
   1   3  31       89.97       83.25      7.97 o 
  -1   0  32        4.52        2.84      4.16 o 
   0   0  32       18.61       20.65      3.13 o 
   1   0  32       99.57       79.72     18.30 o 
  -1   1  32       35.84       28.45      5.17 o 
   0   1  32       19.24       12.96      2.19 o 
   1   1  32       28.29       18.46      2.70 o 
  -1   2  32        5.17        8.60      4.07 o 
   0   2  32      154.84      131.88      7.59 o 
                                                 
